# Supplementary material for: What a pickle—a metagenomic perspective on the cucumber fermentation
Source: Front Microbiol. 2026 Apr 28;17:1809866. doi: 10.3389/fmicb.2026.1809866 (PMC13184952; doi:10.3389/fmicb.2026.1809866)
Supplement: Supplementary file 1 [file Table_1.XLSX]

## Sheet: Arkusz1
Species (if available)	barcode01	barcode02	barcode03	barcode04	barcode05	barcode06	barcode07	barcode08	barcode09	barcode10	barcode11	barcode12	Sum			Species / barcode	1	2	3	4	5	6	7	8	9	10	11	12	Overall
Total reads	7332	11323	5175	4775	4391	587	405	1749	3718	3794	8002	4715	55966			Leuconostoc mesenteroides	0.208265	0.108099	0.124444	0.142618	0.0298338	0.0391823	0.0197531	0.00228702	0.00134481	0.000790722	0.000749813	0.241569	0.0963978
Leuconostoc mesenteroides	1527	1224	644	681	131	23	8	4	5	3	6	1139	5395			Lactiplantibacillus plantarum	0.000545554	0.000618211	0.00618357	0.659895	0.0223184	0.100511	0.0617284	0.00628931	0.00645508	0.0221402	0.167708	0.00106045	0.0865168
Lactiplantibacillus plantarum	4	7	32	3151	98	59	25	11	24	84	1342	5	4842			Rahnella aquatilis	0.0467812	0.126557	0.208116	0.000628272	0.000910954	0.00170358	0.00493827	0.0051458	0.00511027	0.00421719	0.00237441	0.217603	0.0706143
Rahnella aquatilis	343	1433	1077	3	4	1	2	9	19	16	19	1026	3952			Companilactobacillus heilongjiangensis	0.000409165	8.83158e-05	0.000386473	0.00125654	0.762469	0.00340716	0.0123457	0.00114351	0.000537924	0.000263574	0.0526118	0.00106045	0.0678626
Companilactobacillus heilongjiangensis	3	1	2	6	3348	2	5	2	2	1	421	5	3798			Lactococcus lactis	0.192444	0.040537	0.0571981	0.00712042	0.020041	0.0459966	0.0123457	0.0428816	0.0761162	0.121244	0.0383654	0.0313892	0.0641997
Lactococcus lactis	1411	459	296	34	88	27	5	75	283	460	307	148	3593			Lactococcus lactis subsp. lactis	0.209356	0.0421266	0.0510145	0.00565445	0.0118424	0.0204429	0.00246914	0.056032	0.0543303	0.115973	0.0327418	0.0207847	0.0619662
Lactococcus lactis subsp. lactis	1535	477	264	27	52	12	1	98	202	440	262	98	3468			Klebsiella grimontii	0.0274141	0.218758	0.125604	0.000209424	0.00318834	0.00170358	0.00246914	0.00171527	0.0034965	0.00263574	0.00124969	0.00233298	0.0606082
Klebsiella grimontii	201	2477	650	1	14	1	1	3	13	10	10	11	3392			Pediococcus pentosaceus	0.000136388	0	0.000386473	0.00146597	0.00182191	0.168654	0.108642	0.0108634	0.0473373	0.0250395	0.205574	0	0.0374513
Pediococcus pentosaceus	1		2	7	8	99	44	19	176	95	1645		2096			Rahnella	0.0163666	0.0562572	0.0830918	0.000209424	0.000683216	0.00340716	0	0.0051458	0.00484131	0.0060622	0.00462384	0.0850477	0.0300361
Rahnella	120	637	430	1	3	2		9	18	23	37	401	1681			Kluyvera intermedia	0	8.83158e-05	0.00057971	0.000209424	0	0	0.00246914	0.117782	0.11646	0.0875066	0.0316171	0.00530223	0.0224243
Kluyvera intermedia		1	3	1			1	206	433	332	253	25	1255			Klebsiella sp. MPUS7	0.00872886	0.065707	0.0386473	0	0.000455477	0	0.00740741	0.00114351	0.000537924	0.000527148	0.000624844	0.000424178	0.0183326
Klebsiella sp. MPUS7	64	744	200		2		3	2	2	2	5	2	1026			Weissella cibaria	0.000136388	0	0	0.00188482	0.000227739	0	0	0.0531732	0.0599785	0.0788086	0.0431142	0.00466596	0.0177429
Weissella cibaria	1			9	1			93	223	299	345	22	993			Latilactobacillus curvatus	0	8.83158e-05	0.00057971	0.0358115	0.000683216	0.0102215	0.0197531	0.0880503	0.0107585	0.0326832	0.0597351	0.000848356	0.017725
Latilactobacillus curvatus		1	3	171	3	6	8	154	40	124	478	4	992			Pediococcus pentosaceus SL4	0.000136388	0.000176632	0.000386473	0.000209424	0.000455477	0.0596252	0.0222222	0.00457404	0.0260893	0.010543	0.0937266	0.000212089	0.0169389
Pediococcus pentosaceus SL4	1	2	2	1	2	35	9	8	97	40	750	1	948			Klebsiella	0.00681942	0.0510465	0.0380676	0.000209424	0.00113869	0	0	0.00228702	0.00242066	0.00131787	0.000624844	0.000848356	0.0153307
Klebsiella	50	578	197	1	5			4	9	5	5	4	858			Lactococcus lactis subsp. cremoris	0.0324604	0.00238453	0.00966184	0.00586387	0.00819859	0.00170358	0.00246914	0.00343053	0.00161377	0.00579863	0.00112472	0.0769883	0.0140621
Lactococcus lactis subsp. cremoris	238	27	50	28	36	1	1	6	6	22	9	363	787			Klebsiella oxytoca	0.00613748	0.0439813	0.0266667	0	0.000910954	0	0.00246914	0.00171527	0.00134481	0.00131787	0.000874781	0.000636267	0.0126684
Klebsiella oxytoca	45	498	138		4		1	3	5	5	7	3	709			Rahnella aceris	0.00750136	0.0181047	0.0313043	0.000209424	0	0	0	0.00171527	0.0034965	0.00421719	0.00262434	0.0301166	0.0110424
Rahnella aceris	55	205	162	1				3	13	16	21	142	618			Homo sapiens	0.00422804	0.00476905	0.00231884	0.0154974	0.0132088	0.0698467	0.0123457	0.0268725	0.0199032	0.0276753	0.0116221	0.00318134	0.0108816
Homo sapiens	31	54	12	74	58	41	5	47	74	105	93	15	609			Klebsiella sp. M5al	0.0047736	0.0348847	0.0224155	0.000209424	0.000455477	0	0	0.000571755	0.000537924	0.000527148	0.000249938	0.000848356	0.0100061
Klebsiella sp. M5al	35	395	116	1	2			1	2	2	2	4	560			Lactococcus raffinolactis	0.00109111	0.000264947	0.000386473	0.000209424	0.000227739	0	0.00246914	0.0468839	0.0599785	0.039009	0.00899775	0.0019088	0.0098274
Lactococcus raffinolactis	8	3	2	1	1		1	82	223	148	72	9	550			Lactococcus lactis subsp. cremoris KW2	0.00736498	0.000441579	0.00251208	0.00376963	0.00364382	0	0.00493827	0.00343053	0.00188273	0.00289931	0.000374906	0.0759279	0.00880892
Lactococcus lactis subsp. cremoris KW2	54	5	13	18	16		2	6	7	11	3	358	493			Leclercia sp. 29361	0.00190944	0.00733021	0.00347826	0	0.000455477	0.00170358	0.00246914	0.0137221	0.0102205	0.0345282	0.0114971	0.00869565	0.00795126
Leclercia sp. 29361	14	83	18		2	1	1	24	38	131	92	41	445			Rahnella sp. Y9602	0.00545554	0.0161618	0.0206763	0	0	0	0.00246914	0.00114351	0.000537924	0.000527148	0.000499875	0.0212089	0.00787978
Rahnella sp. Y9602	40	183	107				1	2	2	2	4	100	441			Citrobacter freundii	0.000272777	0.00229621	0.00154589	0	0.000227739	0	0.00246914	0.0394511	0.0317375	0.0358461	0.00712322	0.00148462	0.0075939
Citrobacter freundii	2	26	8		1		1	69	118	136	57	7	425			Rahnella aquatilis HX2	0.0058647	0.0141305	0.0268599	0	0	0	0.00493827	0.000571755	0.000537924	0.000790722	0.000124969	0.0129374	0.00736161
Rahnella aquatilis HX2	43	160	139				2	1	2	3	1	61	412			Latilactobacillus sakei	0.000545554	0.00415084	0.00135266	0.0198953	0.0489638	0.00851789	0.00246914	0.00171527	0.000806885	0.00158144	0.00212447	0.00148462	0.00732588
Latilactobacillus sakei	4	47	7	95	215	5	1	3	3	6	17	7	410			Lelliottia amnigena	0.00559193	0	0.000772947	0	0.000455477	0.00170358	0	0.023442	0.0223238	0.0110701	0.00924769	0.0224814	0.00703999
Lelliottia amnigena	41		4		2	1		41	83	42	74	106	394			Lactococcus lactis subsp. lactis IO-1	0.0237316	0.00406253	0.00463768	0.000209424	0.000910954	0.00340716	0	0.00114351	0.00618612	0.00474433	0.00287428	0.000636267	0.00571776
Lactococcus lactis subsp. lactis IO-1	174	46	24	1	4	2		2	23	18	23	3	320			Lactobacillaceae	0.000136388	0.000176632	0.000193237	0.0303665	0.00182191	0.0647359	0.00740741	0.00171527	0.00107585	0.00158144	0.0117471	0.000212089	0.00546761
Lactobacillaceae	1	2	1	145	8	38	3	3	4	6	94	1	306			Levilactobacillus brevis	0	0	0.0177778	0.000628272	0.014803	0.00851789	0.116049	0.00171527	0.000537924	0	0.00612347	0	0.00475289
Levilactobacillus brevis			92	3	65	5	47	3	2		49		266			Pediococcus inopinatus	0	0	0	0.000209424	0.0029606	0.0834753	0.488889	0	0	0	0	0	0.00466355
Pediococcus inopinatus				1	13	49	198						261			Enterococcus gallinarum	0.000136388	0.0157202	0.00985507	0.000209424	0.0029606	0.00170358	0	0	0.000268962	0.000527148	0.000374906	0.000212089	0.00450273
Enterococcus gallinarum	1	178	51	1	13	1			1	2	3	1	252			Pantoea agglomerans	0.00340971	0.00132474	0.000386473	0.000418848	0.00113869	0	0	0.0051458	0.0115654	0.0108065	0.00537366	0.0135737	0.00444913
Pantoea agglomerans	25	15	2	2	5			9	43	41	43	64	249			Erwinia phage vB_EamM_RisingSun	0	8.83158e-05	0	0	0.000227739	0	0.00246914	0.00400229	0.0118343	0.026621	0.0111222	0	0.00435979
Erwinia phage vB_EamM_RisingSun		1			1		1	7	44	101	89		244			Enterococcus sp. CR-Ec1	0.000136388	0.013689	0.00772947	0	0.00341608	0	0	0.00114351	0.000268962	0.000263574	0.000499875	0.000424178	0.00394883
Enterococcus sp. CR-Ec1	1	155	40		15			2	1	1	4	2	221			Leuconostoc mesenteroides subsp. mesenteroides	0.00859247	0.00432748	0.00541063	0.00565445	0.000910954	0.00170358	0.00493827	0	0.000268962	0	0.000374906	0.00890774	0.00393096
Leuconostoc mesenteroides subsp. mesenteroides	63	49	28	27	4	1	2		1		3	42	220			Pectobacterium versatile	0	0	0.000193237	0	0	0	0	0.0451687	0.0322754	0.00131787	0.00137466	0	0.00385949
Pectobacterium versatile			1					79	120	5	11		216			Lelliottia jeotgali	0.0229133	0.000883158	0	0	0	0	0	0.00114351	0	0.000263574	0	0.0038176	0.00355573
Lelliottia jeotgali	168	10						2		1		18	199			Kosakonia cowanii	0.00204583	0.0113927	0.000193237	0	0	0.00170358	0	0.00343053	0.000537924	0.00131787	0.00137466	0.00275716	0.00326984
Kosakonia cowanii	15	129	1			1		6	2	5	11	13	183			Klebsiella pneumoniae	0.000954719	0.0104213	0.00347826	0	0.000227739	0.00170358	0	0.00228702	0.00215169	0.000527148	0.00099975	0.000636267	0.00303756
Klebsiella pneumoniae	7	118	18		1	1		4	8	2	8	3	170			Serratia quinivorans	0.0219585	8.83158e-05	0	0.000209424	0	0	0.00246914	0	0	0	0	0.000848356	0.00300182
Serratia quinivorans	161	1		1			1					4	168			Lactococcus garvieae	0.000409165	0.000794842	0.00115942	0.00188482	0.000910954	0.00511073	0	0.00400229	0.0118343	0.00738007	0.00437391	0.00148462	0.00276954
Lactococcus garvieae	3	9	6	9	4	3		7	44	28	35	7	155			Leclercia adecarboxylata	0.000409165	0.000353263	0.000193237	0	0.000455477	0	0	0.0051458	0.0115654	0.010543	0.00612347	0.000424178	0.0027338
Leclercia adecarboxylata	3	4	1		2			9	43	40	49	2	153			Lactococcus phage phiL47	0	0	0	0.000209424	0	0	0	0.00914808	0.00672405	0.0255667	0.00162459	0	0.00271593
Lactococcus phage phiL47				1				16	25	97	13		152			Leuconostoc mesenteroides subsp. jonggajibkimchii	0.00695581	0.00282611	0.00328502	0.00251309	0.000227739	0	0	0	0.000268962	0	0	0.0078473	0.00269807
Leuconostoc mesenteroides subsp. jonggajibkimchii	51	32	17	12	1				1			37	151			Enterococcus casseliflavus	0.000136388	0.00529895	0.00772947	0	0.000455477	0	0	0.00571755	0.00134481	0.00289931	0.00224944	0.000424178	0.00266233
Enterococcus casseliflavus	1	60	40		2			10	5	11	18	2	149			Lactobacillus curvatus JCM 1096 = DSM 20019	0	0	0	0.00460733	0	0.00170358	0.00246914	0.0148656	0.00215169	0.00237217	0.00912272	0	0.00250152
Lactobacillus curvatus JCM 1096 = DSM 20019				22		1	1	26	8	9	73		140			Raoultella terrigena	0.000136388	0.000529895	0	0	0	0	0	0.00285878	0.00833782	0.00896152	0.00687328	0	0.00235857
Raoultella terrigena	1	6						5	31	34	55		132			Kosakonia cowanii JCM 10956 = DSM 18146	0.00109111	0.00821337	0.00057971	0	0	0	0	0	0.000537924	0.00131787	0.000624844	0.00275716	0.00230497
Kosakonia cowanii JCM 10956 = DSM 18146	8	93	3						2	5	5	13	129			Acidovorax sp. 16-35-5	0	0	0	0	0	0	0	0.0137221	0.0107585	0.0060622	0.00487378	0	0.00225137
Acidovorax sp. 16-35-5								24	40	23	39		126			Erwinia persicina	0.000545554	0.000883158	0.00231884	0	0	0	0	0.00571755	0.00806885	0.00421719	0.00337416	0.00296925	0.00219776
Erwinia persicina	4	10	12					10	30	16	27	14	123			Chryseobacterium indoltheticum	0.000136388	0	0	0	0	0	0.00246914	0.0114351	0.00968263	0.00369004	0.00449888	0	0.00192974
Chryseobacterium indoltheticum	1						1	20	36	14	36		108			Serratia proteamaculans 568	0.014048	0	0	0	0.000227739	0	0	0	0	0	0	0.000212089	0.00187614
Serratia proteamaculans 568	103				1							1	105			Enterobacteriaceae	0.000409165	0.00141305	0.000772947	0	0	0	0	0.00743282	0.00806885	0.00316289	0.00262434	0.000848356	0.0018404
Enterobacteriaceae	3	16	4					13	30	12	21	4	103			Raoultella ornithinolytica	0.000681942	0.00229621	0.00154589	0	0	0	0	0.00171527	0.00430339	0.00474433	0.00249938	0.000636267	0.00176893
Raoultella ornithinolytica	5	26	8					3	16	18	20	3	99			Acinetobacter johnsonii	0	0	0	0	0	0	0	0.00914808	0.0126412	0.00369004	0.00174956	0	0.00162599
Acinetobacter johnsonii								16	47	14	14		91			Enterobacter sp. 638	0.000545554	0	0	0	0	0	0	0.00457404	0.00376547	0.00764365	0.00299925	0.00127253	0.00151878
Enterobacter sp. 638	4							8	14	29	24	6	85			Enterobacter ludwigii	0.000818331	0.00582884	0.000193237	0.000209424	0.000227739	0	0	0.00114351	0.000537924	0.000527148	0	0.000636267	0.00150091
Enterobacter ludwigii	6	66	1	1	1			2	2	2		3	84			Kosakonia sp. CCTCC M2018092	0.00136388	0.00591716	0	0	0	0	0	0	0.000268962	0.00131787	0	0	0.00148304
Kosakonia sp. CCTCC M2018092	10	67							1	5			83			Weissella viridescens	0.000136388	8.83158e-05	0.00115942	0	0.00273286	0	0	0	0	0	0	0.0131495	0.00146518
Weissella viridescens	1	1	6		12							62	82			Stenotrophomonas sp. LM091	0	0	0	0	0	0	0	0.00800457	0.00779989	0.00289931	0.00349913	0	0.00146518
Stenotrophomonas sp. LM091								14	29	11	28		82			Salmonella phage 7-11	0	0	0	0	0	0	0	0.00228702	0.00618612	0.00843437	0.00287428	0	0.00146518
Salmonella phage 7-11								4	23	32	23		82			Leuconostoc mesenteroides subsp. mesenteroides ATCC 8293	0.00450082	0.00114811	0.000772947	0.00167539	0.000227739	0.00170358	0	0	0	0	0.000124969	0.00339343	0.00137584
Leuconostoc mesenteroides subsp. mesenteroides ATCC 8293	33	13	4	8	1	1					1	16	77			Stenotrophomonas maltophilia	0	0	0.000193237	0	0	0	0	0.00400229	0.00753093	0.00316289	0.00312422	0	0.00130436
Stenotrophomonas maltophilia			1					7	28	12	25		73			Leuconostoc pseudomesenteroides	0.000272777	0.000529895	0.000772947	0.0104712	0	0.00170358	0	0.000571755	0	0.000790722	0.000249938	0.000636267	0.0012865
Leuconostoc pseudomesenteroides	2	6	4	50		1		1		3	2	3	72			Rahnella sp. ERMR1:05	0.0012275	0.000353263	0.00057971	0	0	0	0	0.00228702	0.00295858	0.00158144	0.00299925	0.00212089	0.00126863
Rahnella sp. ERMR1:05	9	4	3					4	11	6	24	10	71			Pediococcus damnosus	0	8.83158e-05	0.000193237	0	0.000683216	0.102215	0.00740741	0	0	0	0.000249938	0.000212089	0.00126863
Pediococcus damnosus		1	1		3	60	3				2	1	71			Lactococcus phage 949	0	0	0	0	0	0	0	0.00571755	0.00322754	0.0115973	0.000499875	0	0.00125076
Lactococcus phage 949								10	12	44	4		70			Lactiplantibacillus plantarum subsp. plantarum	0	8.83158e-05	0	0.00816754	0	0.00170358	0	0	0	0.000263574	0.00312422	0	0.00119716
Lactiplantibacillus plantarum subsp. plantarum		1		39		1				1	25		67			Leuconostoc mesenteroides subsp. dextranicum	0.00300055	0.00132474	0.0021256	0.00104712	0.000455477	0	0	0	0	0	0	0.00169671	0.00112568
Leuconostoc mesenteroides subsp. dextranicum	22	15	11	5	2							8	63			Leclercia sp. 119287	0	8.83158e-05	0	0	0	0	0	0.00171527	0.0056482	0.00474433	0.00237441	0	0.00110782
Leclercia sp. 119287		1						3	21	18	19		62			Enterobacter sp. RHB15-C17	0.00177305	0.000176632	0.00115942	0	0	0	0	0.000571755	0	0.00184502	0.000749813	0.00551432	0.00108995
Enterobacter sp. RHB15-C17	13	2	6					1		7	6	26	61			Klebsiella variicola	0.000272777	0.0038859	0.00193237	0	0	0	0	0.000571755	0	0	0	0.000636267	0.00107208
Klebsiella variicola	2	44	10					1				3	60			Lactococcus lactis subsp. cremoris A76	0.00163666	8.83158e-05	0.00057971	0	0.000683216	0	0	0.00114351	0.000806885	0.000263574	0.000124969	0.00678685	0.00103634
Lactococcus lactis subsp. cremoris A76	12	1	3		3			2	3	1	1	32	58			Enterococcus	0	0.00317937	0.00173913	0	0.00204965	0	0.00246914	0	0.000537924	0.000263574	0	0	0.00103634
Enterococcus		36	9		9		1		2	1			58			Lactococcus lactis subsp. lactis NCDO 2118	0.00395526	0.000883158	0.000772947	0	0	0	0	0.00114351	0.000537924	0.00237217	0.000124969	0	0.00101848
Lactococcus lactis subsp. lactis NCDO 2118	29	10	4					2	2	9	1		57			Enterobacterales	0.000409165	0.00194295	0.00115942	0	0	0	0	0.00285878	0.00107585	0.00158144	0.000624844	0.00127253	0.00101848
Enterobacterales	3	22	6					5	4	6	5	6	57			Pseudomonas putida	0.000681942	0	0	0	0	0.00511073	0	0.0137221	0.0034965	0.00158144	0.000624844	0	0.00100061
Pseudomonas putida	5					3		24	13	6	5		56			Pseudomonas simiae	0.000545554	0	0	0	0	0	0	0.0125786	0.00672405	0.000527148	0.000124969	0.000212089	0.00098274
Pseudomonas simiae	4							22	25	2	1	1	55			Stenotrophomonas sp. 364	0	0	0	0	0	0	0	0.00400229	0.00779989	0.00131787	0.00174956	0	0.00098274
Stenotrophomonas sp. 364								7	29	5	14		55			Enterobacter hormaechei	0.00272777	0.000971474	0.000386473	0	0	0	0	0.00114351	0.00107585	0.00131787	0.000624844	0.000424178	0.000911268
Enterobacter hormaechei	20	11	2					2	4	5	5	2	51			Klebsiella michiganensis	0.0012275	0.00229621	0.00057971	0	0	0	0	0.00114351	0.000806885	0.00158144	0.000249938	0	0.000911268
Klebsiella michiganensis	9	26	3					2	3	6	2		51			Leuconostoc lactis	0.00204583	0.000264947	0.00057971	0.000209424	0.00501025	0	0	0.000571755	0	0.000263574	0.000124969	0.000636267	0.0008934
Leuconostoc lactis	15	3	3	1	22			1		1	1	3	50			Lelliottia sp. WB101	0.000818331	0.000264947	0.00135266	0	0	0	0	0.00114351	0.000537924	0.000527148	0.000249938	0.00530223	0.000875532
Lelliottia sp. WB101	6	3	7					2	2	2	2	25	49			Serratia liquefaciens	0.000272777	0.00176632	0.00231884	0	0	0	0	0	0.000268962	0.00158144	0.00099975	0	0.000875532
Serratia liquefaciens	2	20	12						1	6	8		49			Citrobacter braakii	0	0	0	0	0	0	0	0.00171527	0.00537924	0.00158144	0.00249938	0	0.000875532
Citrobacter braakii								3	20	6	20		49			Enterobacter cloacae	0.00300055	8.83158e-05	0.000386473	0	0.000227739	0	0	0.00285878	0.00107585	0.00184502	0.000624844	0.000212089	0.000857664
Enterobacter cloacae	22	1	2		1			5	4	7	5	1	48			Lactococcus lactis subsp. lactis bv. diacetylactis	0.0035461	8.83158e-05	0.000772947	0.000837696	0.000683216	0	0	0.000571755	0	0.000527148	0	0.00127253	0.000839796
Lactococcus lactis subsp. lactis bv. diacetylactis	26	1	4	4	3			1		2		6	47			Weissella confusa	0	0.00247284	0.00135266	0	0	0	0	0.000571755	0.000268962	0.0010543	0.000499875	0.000212089	0.000821928
Weissella confusa		28	7					1	1	4	4	1	46			Chryseobacterium balustinum	0	0	0	0	0	0	0	0.00343053	0.00457235	0.00158144	0.0019995	0	0.00080406
Chryseobacterium balustinum								6	17	6	16		45			Serratia proteamaculans	0.00504637	8.83158e-05	0.000386473	0	0	0	0	0	0	0	0	0.000424178	0.000750456
Serratia proteamaculans	37	1	2									2	42			Enterobacter sp. DSM 30060	0.00381888	0.000794842	0	0	0	0	0.00246914	0	0	0	0	0	0.000678984
Enterobacter sp. DSM 30060	28	9					1						38			unclassified Citrobacter	0.000136388	0.000176632	0.000193237	0	0	0	0	0.00285878	0.00295858	0.00237217	0.00112472	0	0.000678984
unclassified Citrobacter	1	2	1					5	11	9	9		38			Obesumbacterium proteus	0.000681942	0.000971474	0.0021256	0	0	0	0	0	0.000268962	0	0	0.0019088	0.000661116
Obesumbacterium proteus	5	11	11						1			9	37			Enterobacter sp. SA187	0	0	0	0	0	0	0	0.00285878	0.00188273	0.00395361	0.00112472	0	0.000643248
Enterobacter sp. SA187								5	7	15	9		36			Citrobacter	0.000136388	8.83158e-05	0.000193237	0	0	0	0	0.00171527	0.00430339	0.00158144	0.000749813	0	0.000607512
Citrobacter	1	1	1					3	16	6	6		34			Lactococcus lactis subsp. lactis KF147	0.00177305	0.000353263	0.000966184	0	0	0	0	0	0.000268962	0.00131787	0.000624844	0	0.000589644
Lactococcus lactis subsp. lactis KF147	13	4	5						1	5	5		33			Citrobacter freundii complex	0	0	0.000193237	0	0	0	0	0.0051458	0.00268962	0.00289931	0.000249938	0	0.000589644
Citrobacter freundii complex			1					9	10	11	2		33			Escherichia coli	0.000272777	0.000706527	0.00057971	0	0	0	0	0.000571755	0.00161377	0.00131787	0.000749813	0	0.000553908
Escherichia coli	2	8	3					1	6	5	6		31			Lactobacillus backii	0	0	0	0.000418848	0.00136643	0.0204429	0.00246914	0.00228702	0	0.000263574	0.000499875	0.000212089	0.000553908
Lactobacillus backii				2	6	12	1	4		1	4	1	31			Lactobacillus sp. CBA3606	0	0	0	0.00628272	0	0	0	0	0	0	0	0	0.00053604
Lactobacillus sp. CBA3606				30									30			Lactiplantibacillus	0	0	0	0.00230366	0	0.00511073	0	0	0	0.0010543	0.00149963	0	0.00053604
Lactiplantibacillus				11		3				4	12		30			Comamonas testosteroni	0	0	0	0	0	0	0	0.00400229	0.00242066	0.00131787	0.00112472	0	0.00053604
Comamonas testosteroni								7	9	5	9		30			Delftia acidovorans	0	0	0	0	0	0	0	0.00285878	0.00268962	0.00131787	0.00124969	0	0.00053604
Delftia acidovorans								5	10	5	10		30			Leuconostoc mesenteroides KFRI-MG	0.00136388	0.000353263	0.000772947	0.000628272	0	0	0	0	0	0	0	0.00169671	0.000518172
Leuconostoc mesenteroides KFRI-MG	10	4	4	3								8	29			Lactobacillus sakei subsp. sakei DSM 20017 = JCM 1157	0	0	0	0.000837696	0.00478251	0	0	0	0	0.000263574	0.000249938	0	0.000500304
Lactobacillus sakei subsp. sakei DSM 20017 = JCM 1157				4	21					1	2		28			Comamonas koreensis	0	0	0	0	0	0	0	0.00343053	0.00295858	0.000790722	0.00099975	0	0.000500304
Comamonas koreensis								6	11	3	8		28			Leuconostoc suionicum	0.000681942	0.000706527	0.000193237	0.000418848	0.000227739	0	0	0	0	0.000263574	0.000124969	0.00169671	0.000482436
Leuconostoc suionicum	5	8	1	2	1					1	1	8	27			Pseudomonas putida NBRC 14164	0	0	0	0	0	0	0	0.00628931	0.00188273	0.00237217	0	0	0.000482436
Pseudomonas putida NBRC 14164								11	7	9			27			Stenotrophomonas rhizophila	0	8.83158e-05	0	0	0	0	0	0.00114351	0.00268962	0.0010543	0.00124969	0	0.000482436
Stenotrophomonas rhizophila		1						2	10	4	10		27			Erwinia sp. J780	0.000954719	0	0	0	0	0	0	0.000571755	0.00161377	0.000263574	0.000749813	0.00106045	0.000464568
Erwinia sp. J780	7							1	6	1	6	5	26			unclassified Siphoviridae	0.000136388	0	0	0	0	0	0	0.00171527	0.000537924	0.00316289	0.000249938	0.00106045	0.0004467
unclassified Siphoviridae	1							3	2	12	2	5	25			Sphingobacterium sp. ML3W	0	0	0	0	0	0	0	0.00400229	0.00107585	0.000790722	0.00137466	0	0.0004467
Sphingobacterium sp. ML3W								7	4	3	11		25			Acinetobacter calcoaceticus	0	0	0	0	0	0	0	0.000571755	0.00188273	0.00342646	0.000499875	0	0.0004467
Acinetobacter calcoaceticus								1	7	13	4		25			Aeromonas media	0	0	0	0	0	0	0	0.00171527	0.00295858	0.00263574	0	0.000212089	0.0004467
Aeromonas media								3	11	10		1	25			Pantoea sp. CCBC3-3-1	0.00300055	0	0	0	0	0	0	0	0	0.000263574	0	0.000212089	0.000428832
Pantoea sp. CCBC3-3-1	22									1		1	24			Pantoea sp. SO10	0	0	0	0	0	0	0	0.00228702	0.000806885	0.00158144	0.00137466	0	0.000428832
Pantoea sp. SO10								4	3	6	11		24			Leuconostoc citreum	0.000818331	0.000441579	0.000772947	0.000209424	0	0	0	0	0.000537924	0	0.000249938	0.000636267	0.000410964
Leuconostoc citreum	6	5	4	1					2		2	3	23			Citrobacter werkmanii	0	0	0	0	0	0	0	0.00285878	0.00215169	0.00237217	0.000124969	0	0.000410964
Citrobacter werkmanii								5	8	9	1		23			Citrobacter sp. BDA59-3	0.000272777	0	0	0	0	0	0	0.00285878	0.00215169	0.000790722	0.000499875	0	0.000393096
Citrobacter sp. BDA59-3	2							5	8	3	4		22			Pectobacterium carotovorum subsp. carotovorum	0	0	0	0	0	0	0	0.00228702	0.00457235	0.000263574	0	0	0.000393096
Pectobacterium carotovorum subsp. carotovorum								4	17	1			22			Kluyvera ascorbata	0	0	0	0	0	0	0	0.00171527	0.00322754	0.0010543	0.000374906	0	0.000393096
Kluyvera ascorbata								3	12	4	3		22			Leuconostoc	0.000409165	0.000353263	0.00057971	0.000837696	0.000227739	0	0	0	0	0	0.000124969	0.00106045	0.000375228
Leuconostoc	3	4	3	4	1						1	5	21			Enterobacter cancerogenus	0.000272777	0	0	0	0	0	0	0.00228702	0.00134481	0.000263574	0.000499875	0.00106045	0.000375228
Enterobacter cancerogenus	2							4	5	1	4	5	21			Stenotrophomonas sp. 169	0.000136388	0	0	0	0	0	0	0.00171527	0.00268962	0.000527148	0.000624844	0	0.000375228
Stenotrophomonas sp. 169	1							3	10	2	5		21			Lactococcus lactis subsp. lactis CV56	0.000545554	0.000264947	0	0.000209424	0	0	0	0	0.000537924	0	0.000499875	0.00127253	0.00035736
Lactococcus lactis subsp. lactis CV56	4	3		1					2		4	6	20			Lactobacillales	0.000409165	0	0.000386473	0.000418848	0.000227739	0	0.00740741	0	0.000537924	0	0.000499875	0.000636267	0.00035736
Lactobacillales	3		2	2	1		3		2		4	3	20			Klebsiella sp. STW0522-44	0	0	0	0	0	0	0	0	0.00268962	0.0010543	0.000749813	0	0.00035736
Klebsiella sp. STW0522-44									10	4	6		20			Enterococcus casseliflavus EC20	0	0.000176632	0.00173913	0	0.000227739	0	0	0.00114351	0.000806885	0.000527148	0.000124969	0	0.00035736
Enterococcus casseliflavus EC20		2	9		1			2	3	2	1		20			Salmonella enterica	0.000136388	0.000176632	0	0	0	0	0	0.00171527	0.00188273	0.000527148	0.000374906	0.000212089	0.000339492
Salmonella enterica	1	2						3	7	2	3	1	19			Serratia plymuthica	0.000409165	0.000706527	0.000386473	0	0	0	0	0	0	0.000263574	0.000249938	0.000424178	0.000321624
Serratia plymuthica	3	8	2							1	2	2	18			Sphingobacterium multivorum	0	0	0	0	0	0	0	0	0.00215169	0.000263574	0.00112472	0	0.000321624
Sphingobacterium multivorum									8	1	9		18			Lactobacillus plantarum 16	0	0	0.000193237	0.00104712	0	0.011925	0.00246914	0	0	0	0.000499875	0	0.000321624
Lactobacillus plantarum 16			1	5		7	1				4		18			Pectobacterium carotovorum	0	0	0	0	0	0	0	0.00285878	0.00295858	0.000263574	0.000124969	0	0.000321624
Pectobacterium carotovorum								5	11	1	1		18			Leuconostoc kimchii	0.000954719	0	0.000193237	0.000837696	0	0	0	0	0	0	0	0.00106045	0.000303756
Leuconostoc kimchii	7		1	4								5	17			Enterobacter	0.000545554	0.000529895	0	0	0	0	0	0	0	0.0010543	0.000374906	0	0.000303756
Enterobacter	4	6								4	3		17			Enterococcus faecium	0.000272777	0.000441579	0.000386473	0.000209424	0.000227739	0	0	0.00114351	0.000268962	0	0.000124969	0.000424178	0.000303756
Enterococcus faecium	2	5	2	1	1			2	1		1	2	17			Lactiplantibacillus argentoratensis	0	0	0	0	0.00318834	0.00340716	0	0	0	0	0.000124969	0	0.000303756
Lactiplantibacillus argentoratensis					14	2					1		17			Citrobacter portucalensis	0	0	0.000193237	0	0	0	0	0.00171527	0.00134481	0.00158144	0.000249938	0	0.000303756
Citrobacter portucalensis			1					3	5	6	2		17			Pseudomonas fluorescens	0.000136388	0	0	0	0	0	0	0.00171527	0.00161377	0.000527148	0.000499875	0	0.000285888
Pseudomonas fluorescens	1							3	6	2	4		16			Pseudomonas monteilii	0	8.83158e-05	0.000193237	0	0	0	0	0.00114351	0.00242066	0.000263574	0.000249938	0	0.000285888
Pseudomonas monteilii		1	1					2	9	1	2		16			Acinetobacter lwoffii	0	0	0	0	0	0	0	0.00171527	0.00161377	0.0010543	0.000374906	0	0.000285888
Acinetobacter lwoffii								3	6	4	3		16			Leuconostoc kimchii IMSNU 11154	0.000545554	0.000264947	0.000386473	0.000209424	0	0	0	0	0	0	0	0.00106045	0.00026802
Leuconostoc kimchii IMSNU 11154	4	3	2	1								5	15			Carnobacterium maltaromaticum	0.000409165	0	0	0.000209424	0.000227739	0	0	0.00228702	0	0.000527148	0.000374906	0.000212089	0.00026802
Carnobacterium maltaromaticum	3			1	1			4		2	3	1	15			Weissella paramesenteroides	0	0	0	0	0	0	0	0	0.000268962	0.000790722	0.00137466	0	0.00026802
Weissella paramesenteroides									1	3	11		15			Serratia plymuthica 4Rx13	0	0.000529895	0.00115942	0	0	0	0	0	0	0	0	0.000636267	0.00026802
Serratia plymuthica 4Rx13		6	6									3	15			Pectobacterium polaris	0	0	0	0	0	0	0	0.00228702	0.00188273	0.000790722	0.000124969	0	0.00026802
Pectobacterium polaris								4	7	3	1		15			Furfurilactobacillus rossiae	0	0	0	0.00167539	0.000910954	0	0	0	0	0.000263574	0.000249938	0	0.00026802
Furfurilactobacillus rossiae				8	4					1	2		15			Leclercia	0	0	0	0	0	0	0	0.000571755	0.00107585	0.0010543	0.000749813	0	0.00026802
Leclercia								1	4	4	6		15			Kosakonia sp. SMBL-WEM22	0.000136388	0.000706527	0	0	0	0	0	0	0.000806885	0.000527148	0	0	0.000250152
Kosakonia sp. SMBL-WEM22	1	8							3	2			14			Pectobacterium brasiliense	0	0.000618211	0	0	0	0	0	0.000571755	0.00107585	0	0.000124969	0.000212089	0.000250152
Pectobacterium brasiliense		7						1	4		1	1	14			Citrobacter sp. RHBSTW-00881	0	0	0.000193237	0	0	0	0	0.00114351	0.00134481	0.000790722	0.000374906	0	0.000250152
Citrobacter sp. RHBSTW-00881			1					2	5	3	3		14			Citrobacter sp. RHBSTW-01044	0	0	0	0	0	0	0	0	0.00188273	0.000790722	0.000499875	0	0.000250152
Citrobacter sp. RHBSTW-01044									7	3	4		14			Acinetobacter ursingii	0.00150027	0	0.000193237	0	0	0	0	0	0	0	0	0.000212089	0.000232284
Acinetobacter ursingii	11		1									1	13			Leuconostocaceae	0.000545554	0.000264947	0.00057971	0.000418848	0	0	0	0	0	0	0.000124969	0	0.000232284
Leuconostocaceae	4	3	3	2							1		13			Enterococcus faecalis	0.000272777	0.000353263	0	0	0.000227739	0	0	0	0.000268962	0.000527148	0.000124969	0.000424178	0.000232284
Enterococcus faecalis	2	4			1				1	2	1	2	13			Pseudomonas	0.000136388	0	0.000193237	0	0	0	0	0.00285878	0.00134481	0.000263574	0	0	0.000232284
Pseudomonas	1		1					5	5	1			13			Pseudomonas rhizosphaerae	0	0	0	0	0	0	0	0.00343053	0.000537924	0.000527148	0.000374906	0	0.000232284
Pseudomonas rhizosphaerae								6	2	2	3		13			Klebsiella quasipneumoniae	0	0.000618211	0.000193237	0	0	0	0	0	0.000806885	0.000263574	0	0.000212089	0.000232284
Klebsiella quasipneumoniae		7	1						3	1		1	13			Lactococcus phage LW31	0	0	0	0	0	0	0	0.00228702	0.000537924	0.00158144	0.000124969	0	0.000232284
Lactococcus phage LW31								4	2	6	1		13			Citrobacter sp. 172116965	0	0	0	0	0	0	0	0.00228702	0.00134481	0.000527148	0.000249938	0	0.000232284
Citrobacter sp. 172116965								4	5	2	2		13			Atlantibacter hermannii	0.000409165	0.000176632	0.000386473	0	0	0	0	0	0	0.000790722	0.000249938	0	0.000214416
Atlantibacter hermannii	3	2	2							3	2		12			Pseudomonas koreensis	0.000136388	0	0	0	0	0	0	0	0.000806885	0.00184502	0	0.000212089	0.000214416
Pseudomonas koreensis	1								3	7		1	12			Pectobacterium phage Nepra	0	0	0	0	0	0	0	0	0.000268962	0.0010543	0.000874781	0	0.000214416
Pectobacterium phage Nepra									1	4	7		12			Stenotrophomonas sp. G4	0	0	0	0	0	0	0	0.00171527	0.000806885	0.000527148	0.000499875	0	0.000214416
Stenotrophomonas sp. G4								3	3	2	4		12			Sphingobacterium sp. DR205	0	0	0	0	0	0	0	0.00171527	0.000806885	0	0.000749813	0	0.000214416
Sphingobacterium sp. DR205								3	3		6		12			Stenotrophomonas sp. MYb57	0	0	0	0	0	0	0	0	0.00134481	0.000527148	0.000624844	0	0.000214416
Stenotrophomonas sp. MYb57									5	2	5		12			Lactiplantibacillus paraplantarum	0	8.83158e-05	0	0.000837696	0.000227739	0.00511073	0.00493827	0	0	0	0	0.000212089	0.000214416
Lactiplantibacillus paraplantarum		1		4	1	3	2					1	12			Limosilactobacillus fermentum	0	8.83158e-05	0	0	0.000455477	0.00340716	0	0.000571755	0	0	0.000749813	0	0.000214416
Limosilactobacillus fermentum		1			2	2		1			6		12			Massilia oculi	0	0	0.000193237	0	0	0	0	0.00114351	0.00134481	0	0.000499875	0	0.000214416
Massilia oculi			1					2	5		4		12			Klebsiella michiganensis HKOPL1	0	0.000264947	0.00115942	0	0	0	0	0	0	0	0	0.000636267	0.000214416
Klebsiella michiganensis HKOPL1		3	6									3	12			Enterobacter asburiae	0	0	0	0	0	0	0	0.00228702	0.00107585	0.000527148	0.000124969	0.000212089	0.000214416
Enterobacter asburiae								4	4	2	1	1	12			Acinetobacter soli	0	0	0	0	0	0	0	0.000571755	0.000806885	0.00131787	0.000374906	0	0.000214416
Acinetobacter soli								1	3	5	3		12			Companilactobacillus futsaii	0	0	0	0.000209424	0.000683216	0.00340716	0	0	0	0	0.000749813	0	0.000214416
Companilactobacillus futsaii				1	3	2					6		12			Exiguobacterium sp. U13-1	0.00150027	0	0	0	0	0	0	0	0	0	0	0	0.000196548
Exiguobacterium sp. U13-1	11												11			Streptococcus thermophilus	0.000681942	0	0.000193237	0	0	0.00170358	0	0.000571755	0	0.000527148	0.000124969	0	0.000196548
Streptococcus thermophilus	5		1			1		1		2	1		11			Serratia fonticola	0.000272777	0	0	0	0	0	0	0	0.00161377	0.000527148	0.000124969	0	0.000196548
Serratia fonticola	2								6	2	1		11			Citrobacter sp. RHBSTW-00524	0.000136388	0	0	0	0	0	0	0.00114351	0.00161377	0.000263574	0.000124969	0	0.000196548
Citrobacter sp. RHBSTW-00524	1							2	6	1	1		11			Pseudomonas fulva 12-X	0	0	0	0	0	0	0	0.00114351	0.00161377	0.000263574	0.000249938	0	0.000196548
Pseudomonas fulva 12-X								2	6	1	2		11			Lacticaseibacillus paracasei	0	0	0	0.000209424	0.000227739	0.011925	0	0	0	0	0.000249938	0	0.000196548
Lacticaseibacillus paracasei				1	1	7					2		11			Granulibacter bethesdensis	0	0.000794842	0.000386473	0	0	0	0	0	0	0	0	0	0.000196548
Granulibacter bethesdensis		9	2										11			Lactococcus phage WRP3	0	8.83158e-05	0	0	0	0	0	0	0.000537924	0.00184502	0.000124969	0	0.000196548
Lactococcus phage WRP3		1							2	7	1		11			Cedecea neteri	0	8.83158e-05	0	0	0	0	0	0.000571755	0.000537924	0.000790722	0.000374906	0.000212089	0.000196548
Cedecea neteri		1						1	2	3	3	1	11			Citrobacter sp. RHBSTW-00986	0	0	0	0	0	0	0	0.00228702	0.00134481	0.000263574	0.000124969	0	0.000196548
Citrobacter sp. RHBSTW-00986								4	5	1	1		11			Comamonas testosteroni TK102	0	0	0	0	0	0	0	0.00114351	0.00107585	0.000263574	0.000499875	0	0.000196548
Comamonas testosteroni TK102								2	4	1	4		11			Acinetobacter johnsonii XBB1	0	0	0	0	0	0	0	0.000571755	0.00134481	0.000263574	0.000499875	0	0.000196548
Acinetobacter johnsonii XBB1								1	5	1	4		11			Enterococcus sp. FDAARGOS_375	0	0.000441579	0.000772947	0	0.000227739	0	0	0	0	0.000263574	0	0	0.000196548
Enterococcus sp. FDAARGOS_375		5	4		1					1			11			Serratia marcescens	0.000818331	0.000264947	0	0	0	0	0	0.000571755	0	0	0	0	0.00017868
Serratia marcescens	6	3						1					10			Lactococcus lactis subsp. cremoris NZ9000	0.000681942	0	0.000193237	0	0	0	0	0.000571755	0.000268962	0	0	0.000424178	0.00017868
Lactococcus lactis subsp. cremoris NZ9000	5		1					1	1			2	10			Enterobacter kobei	0.000272777	0.000264947	0	0	0	0	0	0	0.000268962	0.000527148	0.000124969	0.000212089	0.00017868
Enterobacter kobei	2	3							1	2	1	1	10			Pectobacterium phage vB_PatP_CB4	0	0	0	0	0	0	0	0	0.000537924	0.00131787	0.000374906	0	0.00017868
Pectobacterium phage vB_PatP_CB4									2	5	3		10			Pediococcus acidilactici	0	0	0	0	0.000227739	0.00340716	0	0	0	0.000263574	0.000624844	0.000212089	0.00017868
Pediococcus acidilactici					1	2				1	5	1	10			Pectobacterium odoriferum	0	0	0	0	0	0	0	0.000571755	0.00242066	0	0	0	0.00017868
Pectobacterium odoriferum								1	9				10			Janthinobacterium lividum	0	0	0	0	0	0	0	0	0.00107585	0.000263574	0.000624844	0	0.00017868
Janthinobacterium lividum									4	1	5		10			Janthinobacterium sp. LM6	0	0	0	0	0	0	0	0.00114351	0.00107585	0.000527148	0.000249938	0	0.00017868
Janthinobacterium sp. LM6								2	4	2	2		10			Lactobacillus plantarum ZJ316	0	0	0.000386473	0.00125654	0	0	0	0	0	0.000263574	0.000124969	0	0.00017868
Lactobacillus plantarum ZJ316			2	6						1	1		10			Lactococcus phage phiQ1	0	0	0	0	0	0	0	0.00114351	0.000537924	0.00131787	0.000124969	0	0.00017868
Lactococcus phage phiQ1								2	2	5	1		10			Citrobacter sp. RHBSTW-00887	0	0	0	0	0	0	0	0	0.00134481	0.000527148	0.000374906	0	0.00017868
Citrobacter sp. RHBSTW-00887									5	2	3		10			Enterobacter cloacae complex	0	0.000441579	0	0	0	0	0	0	0.000806885	0.000527148	0	0	0.00017868
Enterobacter cloacae complex		5							3	2			10			Pseudomonas azotoformans	0.000818331	0	0	0	0.000227739	0	0	0.00114351	0	0	0	0	0.000160812
Pseudomonas azotoformans	6				1			2					9			Acinetobacter pittii	0.000545554	0	0	0	0	0.00170358	0	0.000571755	0.000268962	0	0.000249938	0	0.000160812
Acinetobacter pittii	4					1		1	1		2		9			Leuconostoc sp. LN180020	0.000272777	0.000176632	0	0.000628272	0	0	0	0	0	0	0	0.000424178	0.000160812
Leuconostoc sp. LN180020	2	2		3								2	9			Ewingella americana	0.000272777	0	0	0	0	0	0	0.000571755	0.000537924	0.000263574	0.000374906	0	0.000160812
Ewingella americana	2							1	2	1	3		9			Pectobacterium phage phiA41	0	0	0	0	0	0	0	0	0.000268962	0.000790722	0.000624844	0	0.000160812
Pectobacterium phage phiA41									1	3	5		9			Pseudomonas sp. URMO17WK12:I11	0	0	0	0	0	0	0	0.00114351	0.00107585	0	0.000374906	0	0.000160812
Pseudomonas sp. URMO17WK12:I11								2	4		3		9			Stenotrophomonas indicatrix	0	0	0	0	0	0	0	0.000571755	0.000537924	0.000527148	0.000499875	0	0.000160812
Stenotrophomonas indicatrix								1	2	2	4		9			Lactobacillus fermentum IFO 3956	0	0	0	0	0	0	0	0	0.000268962	0	0.00099975	0	0.000160812
Lactobacillus fermentum IFO 3956									1		8		9			Klebsiella aerogenes	0	8.83158e-05	0.000193237	0	0	0	0	0	0.00134481	0.000527148	0	0	0.000160812
Klebsiella aerogenes		1	1						5	2			9			Latilactobacillus	0	0	0	0.000628272	0	0.00340716	0	0	0	0	0.000499875	0	0.000160812
Latilactobacillus				3		2					4		9			Acinetobacter sp. MYb10	0	0	0	0	0	0	0	0.000571755	0.00107585	0.000527148	0.000249938	0	0.000160812
Acinetobacter sp. MYb10								1	4	2	2		9			Achromobacter spanius	0	0	0	0	0	0	0	0.000571755	0.00107585	0.000263574	0.000374906	0	0.000160812
Achromobacter spanius								1	4	1	3		9			Citrobacter sp. TSA-1	0	0	0.000386473	0	0	0	0	0	0.00107585	0.000527148	0.000124969	0	0.000160812
Citrobacter sp. TSA-1			2						4	2	1		9			Companilactobacillus zhachilii	0	0	0	0	0.00204965	0	0	0	0	0	0	0	0.000160812
Companilactobacillus zhachilii					9								9			Delftia sp. Cs1-4	0	0	0	0	0	0	0	0.00114351	0.000806885	0	0.000499875	0	0.000160812
Delftia sp. Cs1-4								2	3		4		9			Serratia plymuthica PRI-2C	0.00109111	0	0	0	0	0	0	0	0	0	0	0	0.000142944
Serratia plymuthica PRI-2C	8												8			Exiguobacterium sp. ZWU0009	0.00109111	0	0	0	0	0	0	0	0	0	0	0	0.000142944
Exiguobacterium sp. ZWU0009	8												8			Serratia	0.000681942	0	0	0	0	0	0	0.000571755	0	0	0.000124969	0.000212089	0.000142944
Serratia	5							1			1	1	8			Enterobacter cloacae complex sp. FDA-CDC-AR_0132	0.000409165	0.000264947	0	0	0	0	0	0	0	0.000263574	0.000124969	0	0.000142944
Enterobacter cloacae complex sp. FDA-CDC-AR_0132	3	3								1	1		8			Pantoea ananatis	0.000272777	0.000176632	0.000386473	0	0	0	0	0	0.000268962	0	0.000124969	0	0.000142944
Pantoea ananatis	2	2	2						1		1		8			Streptococcus parauberis	0.000136388	0	0	0	0	0	0	0.000571755	0	0.000527148	0	0.000848356	0.000142944
Streptococcus parauberis	1							1		2		4	8			Phytobacter ursingii	0	0	0	0	0	0	0	0.00114351	0.000806885	0.000263574	0.000249938	0	0.000142944
Phytobacter ursingii								2	3	1	2		8			Pseudomonas fulva	0	0	0	0	0	0	0	0.000571755	0.00161377	0	0.000124969	0	0.000142944
Pseudomonas fulva								1	6		1		8			Lactiplantibacillus pentosus	0	0	0	0.000418848	0	0	0	0	0	0.000263574	0.000624844	0	0.000142944
Lactiplantibacillus pentosus				2						1	5		8			Liquorilactobacillus nagelii	0	0	0	0	0	0.00340716	0	0	0	0	0.000749813	0	0.000142944
Liquorilactobacillus nagelii						2					6		8			Leclercia sp. LSNIH3	0	0	0	0	0.000227739	0	0	0	0	0.00158144	0.000124969	0	0.000142944
Leclercia sp. LSNIH3					1					6	1		8			Janthinobacterium agaricidamnosum	0	0	0	0	0	0	0	0.00114351	0.000806885	0.000263574	0.000249938	0	0.000142944
Janthinobacterium agaricidamnosum								2	3	1	2		8			Hafnia alvei	0	8.83158e-05	0	0	0	0	0	0.00171527	0.000268962	0	0.000374906	0	0.000142944
Hafnia alvei		1						3	1		3		8			Enterobacter roggenkampii	0	8.83158e-05	0	0	0	0	0	0.00228702	0	0	0.000374906	0	0.000142944
Enterobacter roggenkampii		1						4			3		8			Companilactobacillus crustorum	0	0	0	0	0.00136643	0.00170358	0.00246914	0	0	0	0	0	0.000142944
Companilactobacillus crustorum					6	1	1						8			Cronobacter phage vB_CsaP_GAP52	0	0	0	0	0	0	0	0	0	0.00158144	0.000249938	0	0.000142944
Cronobacter phage vB_CsaP_GAP52										6	2		8			unclassified Exiguobacterium	0.000954719	0	0	0	0	0	0	0	0	0	0	0	0.000125076
unclassified Exiguobacterium	7												7			Erwinia billingiae	0.000681942	0	0	0	0	0	0	0	0	0.000263574	0.000124969	0	0.000125076
Erwinia billingiae	5									1	1		7			Serratia sp. P2ACOL2	0.000545554	0	0	0	0	0	0	0	0.000268962	0.000263574	0.000124969	0	0.000125076
Serratia sp. P2ACOL2	4								1	1	1		7			unclassified Enterobacter	0.000272777	0.000353263	0	0	0	0	0	0	0.000268962	0	0	0	0.000125076
unclassified Enterobacter	2	4							1				7			Weissella koreensis	0.000272777	8.83158e-05	0	0.000209424	0	0	0	0	0.000268962	0	0	0.000424178	0.000125076
Weissella koreensis	2	1		1					1			2	7			Lactococcus	0.000272777	8.83158e-05	0	0	0	0	0	0	0.000806885	0	0	0.000212089	0.000125076
Lactococcus	2	1							3			1	7			Pseudomonas entomophila	0.000136388	0	0	0	0	0	0	0.000571755	0.000806885	0.000527148	0	0	0.000125076
Pseudomonas entomophila	1							1	3	2			7			Dickeya zeae	0.000136388	0.000353263	0.000193237	0	0	0	0	0.000571755	0	0	0	0	0.000125076
Dickeya zeae	1	4	1					1					7			Raoultella	0	0	0	0	0	0	0	0.000571755	0.000268962	0.000790722	0.000249938	0	0.000125076
Raoultella								1	1	3	2		7			Raoultella planticola	0	8.83158e-05	0	0	0	0	0	0.000571755	0	0.000263574	0.000499875	0	0.000125076
Raoultella planticola		1						1		1	4		7			Stenotrophomonas	0	0	0	0	0	0	0	0.000571755	0.000806885	0	0.000374906	0	0.000125076
Stenotrophomonas								1	3		3		7			Lactobacillus coryniformis	0	0	0	0.000209424	0	0.00851789	0	0.000571755	0	0	0	0	0.000125076
Lactobacillus coryniformis				1		5		1					7			Lactobacillus coryniformis subsp. coryniformis KCTC 3167 = DSM 20001	0	0	0	0	0	0.011925	0	0	0	0	0	0	0.000125076
Lactobacillus coryniformis subsp. coryniformis KCTC 3167 = DSM 20001						7							7			Klebsiella sp. RHBSTW-00464	0	0	0	0	0	0	0	0	0.000537924	0.000790722	0.000249938	0	0.000125076
Klebsiella sp. RHBSTW-00464									2	3	2		7			Lacticaseibacillus	0	0	0	0	0	0.00851789	0	0	0	0	0.000249938	0	0.000125076
Lacticaseibacillus						5					2		7			Brevundimonas naejangsanensis	0	0	0	0	0	0	0	0	0.000806885	0.0010543	0	0	0.000125076
Brevundimonas naejangsanensis									3	4			7			Enterococcus sp. FDAARGOS_553	0	8.83158e-05	0	0	0	0	0.00246914	0	0	0	0.000624844	0	0.000125076
Enterococcus sp. FDAARGOS_553		1					1				5		7			Citrobacter sp. RHB36-C18	0	0	0	0	0	0	0	0.000571755	0.00134481	0	0.000124969	0	0.000125076
Citrobacter sp. RHB36-C18								1	5		1		7			Citrobacter sp. RHBSTW-00570	0	0	0	0	0	0	0	0.000571755	0.000806885	0.000790722	0	0	0.000125076
Citrobacter sp. RHBSTW-00570								1	3	3			7			Citrobacter sp. RHBSTW-00599	0	0	0	0	0	0	0	0.000571755	0.00107585	0.000263574	0.000124969	0	0.000125076
Citrobacter sp. RHBSTW-00599								1	4	1	1		7			Acinetobacter sp. NEB 394	0	0	0	0	0	0	0	0.000571755	0.00134481	0	0.000124969	0	0.000125076
Acinetobacter sp. NEB 394								1	5		1		7			Aeromonas hydrophila	0	0	0	0	0	0	0	0	0.00134481	0.000527148	0	0	0.000125076
Aeromonas hydrophila									5	2			7			Serratia liquefaciens ATCC 27592	0.000409165	0	0	0	0	0	0	0	0.000537924	0	0.000124969	0	0.000107208
Serratia liquefaciens ATCC 27592	3								2		1		6			Pseudomonas psychrotolerans	0.000136388	0	0	0	0	0	0	0	0.00134481	0	0	0	0.000107208
Pseudomonas psychrotolerans	1								5				6			Pectobacterium parmentieri	0	0.000353263	0	0	0	0	0	0.000571755	0	0	0.000124969	0	0.000107208
Pectobacterium parmentieri		4						1			1		6			Pseudomonas sp. SWI7	0	0	0	0	0	0	0	0	0.00107585	0	0.000249938	0	0.000107208
Pseudomonas sp. SWI7									4		2		6			root	0	0	0	0.000209424	0.000227739	0.00170358	0	0	0	0	0	0.000636267	0.000107208
root				1	1	1						3	6			Sphingomonas sp. PAMC26645	0	0	0	0	0	0	0	0	0.000537924	0.0010543	0	0	0.000107208
Sphingomonas sp. PAMC26645									2	4			6			Pediococcus claussenii ATCC BAA-344	0	0	0.000386473	0.000418848	0	0.00170358	0	0	0	0	0.000124969	0	0.000107208
Pediococcus claussenii ATCC BAA-344			2	2		1					1		6			unclassified Pseudomonas	0	0	0	0	0	0	0	0.00171527	0.000806885	0	0	0	0.000107208
unclassified Pseudomonas								3	3				6			Yersinia enterocolitica	0	0.000176632	0	0	0	0	0	0	0	0.000527148	0.000124969	0.000212089	0.000107208
Yersinia enterocolitica		2								2	1	1	6			Lactobacillus paracollinoides	0	0	0.000193237	0.000209424	0.000227739	0.00340716	0.00246914	0	0	0	0	0	0.000107208
Lactobacillus paracollinoides			1	1	1	2	1						6			Flavobacterium johnsoniae UW101	0	0	0	0	0	0	0	0	0.000806885	0.000527148	0.000124969	0	0.000107208
Flavobacterium johnsoniae UW101									3	2	1		6			Lacticaseibacillus rhamnosus	0	0	0	0	0	0.0102215	0	0	0	0	0	0	0.000107208
Lacticaseibacillus rhamnosus						6							6			Klebsiella pneumoniae subsp. pneumoniae Kp13	0	0.000264947	0.00057971	0	0	0	0	0	0	0	0	0	0.000107208
Klebsiella pneumoniae subsp. pneumoniae Kp13		3	3										6			Lentilactobacillus parabuchneri	0	0	0	0.000209424	0	0.00851789	0	0	0	0	0	0	0.000107208
Lentilactobacillus parabuchneri				1		5							6			Janthinobacterium sp. HH102	0	0	0	0	0	0	0	0.00171527	0.000268962	0.000263574	0.000124969	0	0.000107208
Janthinobacterium sp. HH102								3	1	1	1		6			Pantoea vagans	0	0	0	0	0	0	0	0	0.000806885	0.000263574	0.000124969	0.000212089	0.000107208
Pantoea vagans									3	1	1	1	6			Dickeya sp. Secpp 1600	0	0.000353263	0.000193237	0	0	0	0	0	0.000268962	0	0	0	0.000107208
Dickeya sp. Secpp 1600		4	1						1				6			Cedecea lapagei	0	0	0	0	0	0	0	0.00114351	0.000537924	0.000263574	0.000124969	0	0.000107208
Cedecea lapagei								2	2	1	1		6			Acinetobacter	0	0	0	0	0	0	0	0	0.000806885	0	0.000374906	0	0.000107208
Acinetobacter									3		3		6			Achromobacter sp. B7	0	0	0	0	0	0	0	0	0.000268962	0.000263574	0.000499875	0	0.000107208
Achromobacter sp. B7									1	1	4		6			Acinetobacter guillouiae	0	0	0	0	0	0	0	0	0.000268962	0.000790722	0.000249938	0	0.000107208
Acinetobacter guillouiae									1	3	2		6			Delftia acidovorans SPH-1	0	0	0	0	0	0	0	0.00114351	0.000268962	0.000263574	0.000249938	0	0.000107208
Delftia acidovorans SPH-1								2	1	1	2		6			Pseudomonas sp. NIBRBAC000502773	0.000545554	0	0	0	0	0	0	0.000571755	0	0	0	0	8.934e-05
Pseudomonas sp. NIBRBAC000502773	4							1					5			Erwinia	0.000545554	0	0	0	0	0	0	0	0	0	0.000124969	0	8.934e-05
Erwinia	4										1		5			Saccharibacillus brassicae	0.000272777	0	0	0	0	0	0	0.000571755	0	0	0.000249938	0	8.934e-05
Saccharibacillus brassicae	2							1			2		5			Lactococcus lactis subsp. lactis Il1403	0.000272777	8.83158e-05	0.000193237	0	0	0	0	0	0	0	0	0.000212089	8.934e-05
Lactococcus lactis subsp. lactis Il1403	2	1	1									1	5			Weissella hellenica	0.000136388	0	0	0	0	0	0	0	0.000268962	0	0.000374906	0	8.934e-05
Weissella hellenica	1								1		3		5			Yersinia intermedia	0.000136388	0.000176632	0	0	0	0	0	0	0	0	0	0.000424178	8.934e-05
Yersinia intermedia	1	2										2	5			Lactococcus petauri	0.000136388	0	0	0.000209424	0	0	0	0	0.000806885	0	0	0	8.934e-05
Lactococcus petauri	1			1					3				5			Kosakonia sacchari	0.000136388	8.83158e-05	0	0	0	0	0	0.000571755	0.000268962	0	0.000124969	0	8.934e-05
Kosakonia sacchari	1	1						1	1		1		5			Lactococcus phage Q33	0.000136388	0	0	0	0	0	0	0	0	0	0	0.000848356	8.934e-05
Lactococcus phage Q33	1											4	5			[Enterobacter] lignolyticus SCF1	0.000136388	0	0	0	0	0	0	0.00114351	0	0.000263574	0.000124969	0	8.934e-05
[Enterobacter] lignolyticus SCF1	1							2		1	1		5			Pseudomonas putida S13.1.2	0	0	0	0	0	0	0	0.00114351	0.000537924	0.000263574	0	0	8.934e-05
Pseudomonas putida S13.1.2								2	2	1			5			Sphingobacterium	0	0	0	0	0	0	0	0.000571755	0.000537924	0.000263574	0.000124969	0	8.934e-05
Sphingobacterium								1	2	1	1		5			Sphingobacterium sp. G1-14	0	0	0	0	0	0	0	0	0.000806885	0	0.000249938	0	8.934e-05
Sphingobacterium sp. G1-14									3		2		5			unclassified Klebsiella	0	0	0	0	0	0	0	0.000571755	0.000806885	0	0.000124969	0	8.934e-05
unclassified Klebsiella								1	3		1		5			Yersinia kristensenii	0	0.000353263	0.000193237	0	0	0	0	0	0	0	0	0	8.934e-05
Yersinia kristensenii		4	1										5			Sanguibacter keddieii DSM 10542	0	0	0	0	0	0	0	0.000571755	0.000806885	0	0	0.000212089	8.934e-05
Sanguibacter keddieii DSM 10542								1	3			1	5			Klebsiella pneumoniae subsp. pneumoniae	0	0.000264947	0.000193237	0	0	0	0	0	0	0.000263574	0	0	8.934e-05
Klebsiella pneumoniae subsp. pneumoniae		3	1							1			5			Janthinobacterium svalbardensis	0	0	0	0	0	0	0	0	0.000537924	0.000263574	0.000249938	0	8.934e-05
Janthinobacterium svalbardensis									2	1	2		5			Lactobacillus brevis KB290	0	0	0.000386473	0	0.000455477	0	0.00246914	0	0	0	0	0	8.934e-05
Lactobacillus brevis KB290			2		2		1						5			Lactobacillus buchneri subsp. silagei CD034	0	0	0	0	0	0.00681431	0	0	0	0	0.000124969	0	8.934e-05
Lactobacillus buchneri subsp. silagei CD034						4					1		5			Lactobacillus fermentum F-6	0	0	0	0	0	0	0	0	0	0	0.000624844	0	8.934e-05
Lactobacillus fermentum F-6											5		5			Lactobacillus nenjiangensis	0	0	0	0	0	0	0.00246914	0	0	0	0.000499875	0	8.934e-05
Lactobacillus nenjiangensis							1				4		5			Ligilactobacillus acidipiscis	0	0	0	0	0	0	0	0.000571755	0	0.000263574	0.000374906	0	8.934e-05
Ligilactobacillus acidipiscis								1		1	3		5			Limosilactobacillus reuteri	0	0	0	0	0.000910954	0	0	0	0	0	0.000124969	0	8.934e-05
Limosilactobacillus reuteri					4						1		5			Lactococcus phage P596	0	0	0	0	0	0	0	0.00171527	0.000268962	0	0.000124969	0	8.934e-05
Lactococcus phage P596								3	1		1		5			Paenibacillus bovis	0	0	0	0	0	0	0	0	0.000268962	0.000527148	0.000249938	0	8.934e-05
Paenibacillus bovis									1	2	2		5			Citrobacter sp. RHB35-C21	0	0	0	0	0	0	0	0.00171527	0	0.000527148	0	0	8.934e-05
Citrobacter sp. RHB35-C21								3		2			5			Enterobacter cloacae complex sp. ECNIH7	0	0	0	0	0	0	0	0.000571755	0.000537924	0	0.000249938	0	8.934e-05
Enterobacter cloacae complex sp. ECNIH7								1	2		2		5			Citrobacter youngae	0	0	0	0	0	0	0	0.000571755	0.000806885	0.000263574	0	0	8.934e-05
Citrobacter youngae								1	3	1			5			Enterococcus avium	0	0	0	0	0	0	0	0.000571755	0.000268962	0	0.000374906	0	8.934e-05
Enterococcus avium								1	1		3		5			Enterococcus gilvus	0	0	0	0	0	0	0	0.00114351	0.000268962	0	0.000249938	0	8.934e-05
Enterococcus gilvus								2	1		2		5			Delftia sp. HK171	0	0	0	0	0	0	0	0	0.000537924	0	0.000374906	0	8.934e-05
Delftia sp. HK171									2		3		5			Delftia tsuruhatensis	0	0	0	0	0	0	0	0	0.000268962	0.000527148	0.000249938	0	8.934e-05
Delftia tsuruhatensis									1	2	2		5			Exiguobacterium acetylicum	0.000545554	0	0	0	0	0	0	0	0	0	0	0	7.1472e-05
Exiguobacterium acetylicum	4												4			Lactococcus phage P335 sensu lato	0.000409165	0	0	0	0	0	0.00246914	0	0	0	0	0	7.1472e-05
Lactococcus phage P335 sensu lato	3						1						4			Pseudomonas sp. R84	0.000272777	0	0	0	0	0	0	0	0.000268962	0.000263574	0	0	7.1472e-05
Pseudomonas sp. R84	2								1	1			4			Lactococcus allomyrinae	0.000272777	0	0.000193237	0	0	0	0	0	0	0	0	0.000212089	7.1472e-05
Lactococcus allomyrinae	2		1									1	4			Rouxiella badensis	0.000136388	0	0.000193237	0	0	0	0	0	0	0.000263574	0.000124969	0	7.1472e-05
Rouxiella badensis	1		1							1	1		4			Lactococcus lactis subsp. cremoris UC509.9	0.000136388	0	0	0	0	0	0	0	0	0	0	0.000636267	7.1472e-05
Lactococcus lactis subsp. cremoris UC509.9	1											3	4			Kosakonia	0.000136388	0	0	0	0	0	0	0	0.000537924	0.000263574	0	0	7.1472e-05
Kosakonia	1								2	1			4			Leuconostoc garlicum	0.000136388	0	0	0	0.000455477	0	0	0	0	0	0.000124969	0	7.1472e-05
Leuconostoc garlicum	1				2						1		4			Leclercia sp. J807	0.000136388	0	0	0	0	0	0	0	0.000268962	0	0.000249938	0	7.1472e-05
Leclercia sp. J807	1								1		2		4			Pseudomonas mendocina	0	0	0	0	0	0	0	0	0.000537924	0.000263574	0.000124969	0	7.1472e-05
Pseudomonas mendocina									2	1	1		4			Sphingobacterium sp. B29	0	0	0	0	0	0	0	0	0.000268962	0.000263574	0.000249938	0	7.1472e-05
Sphingobacterium sp. B29									1	1	2		4			Phytobacter sp. SCO41	0	8.83158e-05	0	0	0	0	0	0.000571755	0.000268962	0.000263574	0	0	7.1472e-05
Phytobacter sp. SCO41		1						1	1	1			4			Pseudomonas fluorescens A506	0	0	0	0	0	0	0	0.00171527	0.000268962	0	0	0	7.1472e-05
Pseudomonas fluorescens A506								3	1				4			Pseudomonas aeruginosa	0	0.000264947	0	0	0	0	0	0	0	0.000263574	0	0	7.1472e-05
Pseudomonas aeruginosa		3								1			4			Pectobacterium carotovorum subsp. carotovorum PCC21	0	0	0.000193237	0	0	0	0	0	0.000806885	0	0	0	7.1472e-05
Pectobacterium carotovorum subsp. carotovorum PCC21			1						3				4			Lacticaseibacillus paracasei subsp. paracasei	0	0	0	0	0	0.00681431	0	0	0	0	0	0	7.1472e-05
Lacticaseibacillus paracasei subsp. paracasei						4							4			Leclercia sp. W17	0	0.000176632	0	0	0	0	0	0	0.000268962	0	0.000124969	0	7.1472e-05
Leclercia sp. W17		2							1		1		4			Flavobacterium sp. HYN0086	0	0	0	0	0	0	0	0.00114351	0.000537924	0	0	0	7.1472e-05
Flavobacterium sp. HYN0086								2	2				4			Lactobacillus plantarum JDM1	0	0	0	0.000837696	0	0	0	0	0	0	0	0	7.1472e-05
Lactobacillus plantarum JDM1				4									4			Klebsiella huaxiensis	0	8.83158e-05	0	0	0	0	0	0.000571755	0.000268962	0.000263574	0	0	7.1472e-05
Klebsiella huaxiensis		1						1	1	1			4			Lactococcus garvieae ATCC 49156	0	0	0	0	0	0	0	0	0.000268962	0.000263574	0.000249938	0	7.1472e-05
Lactococcus garvieae ATCC 49156									1	1	2		4			Klebsiella sp. BDA134-6	0	0.000176632	0	0	0	0	0	0	0	0.000263574	0.000124969	0	7.1472e-05
Klebsiella sp. BDA134-6		2								1	1		4			Janthinobacterium sp. SNU WT3	0	0	0	0	0	0	0	0.000571755	0.000268962	0.000263574	0.000124969	0	7.1472e-05
Janthinobacterium sp. SNU WT3								1	1	1	1		4			Levilactobacillus suantsaii	0	0	0	0	0	0.00170358	0	0	0	0	0.000374906	0	7.1472e-05
Levilactobacillus suantsaii						1					3		4			Lactococcus phage r1t	0	0	0	0	0	0	0	0	0	0	0	0.000848356	7.1472e-05
Lactococcus phage r1t												4	4			Lactococcus piscium MKFS47	0	0	0	0	0.000227739	0	0	0.000571755	0.000268962	0	0.000124969	0	7.1472e-05
Lactococcus piscium MKFS47					1			1	1		1		4			Pantoea sp. PSNIH1	0	0	0	0	0	0	0	0	0	0.000790722	0.000124969	0	7.1472e-05
Pantoea sp. PSNIH1										3	1		4			Paucilactobacillus	0	0	0	0	0	0.00170358	0	0.000571755	0	0	0.000249938	0	7.1472e-05
Paucilactobacillus						1		1			2		4			Brevundimonas sp. GW460-12-10-14-LB2	0	0	0	0	0	0	0	0.000571755	0	0.000263574	0.000249938	0	7.1472e-05
Brevundimonas sp. GW460-12-10-14-LB2								1		1	2		4			Buttiauxella agrestis	0	0	0	0	0	0	0	0	0.000537924	0.000263574	0.000124969	0	7.1472e-05
Buttiauxella agrestis									2	1	1		4			Acidovorax citrulli	0	0	0	0.000209424	0	0	0	0.000571755	0.000268962	0	0.000124969	0	7.1472e-05
Acidovorax citrulli				1				1	1		1		4			Dickeya zeae EC1	0	0.000176632	0.000386473	0	0	0	0	0	0	0	0	0	7.1472e-05
Dickeya zeae EC1		2	2										4			Acidovorax avenae subsp. avenae ATCC 19860	0	0	0	0	0	0	0	0.000571755	0.000537924	0	0	0.000212089	7.1472e-05
Acidovorax avenae subsp. avenae ATCC 19860								1	2			1	4			Citrobacter sp. LUTT5	0	0	0	0	0	0	0	0	0.000268962	0.000263574	0.000249938	0	7.1472e-05
Citrobacter sp. LUTT5									1	1	2		4			Enterobacter sp. E76	0	0	0	0	0	0	0	0.000571755	0	0.000527148	0.000124969	0	7.1472e-05
Enterobacter sp. E76								1		2	1		4			Agrobacterium fabrum	0	0	0	0	0	0	0	0	0.000268962	0.000527148	0.000124969	0	7.1472e-05
Agrobacterium fabrum									1	2	1		4			Pseudomonas sp. 29A	0.000272777	0	0.000193237	0	0	0	0	0	0	0	0	0	5.3604e-05
Pseudomonas sp. 29A	2		1										3			Lactococcus lactis subsp. cremoris MG1363	0.000272777	0	0	0	0	0	0	0	0	0	0	0.000212089	5.3604e-05
Lactococcus lactis subsp. cremoris MG1363	2											1	3			Pantoea	0.000272777	0	0	0	0	0	0	0	0	0.000263574	0	0	5.3604e-05
Pantoea	2									1			3			Erwinia sp. QL-Z3	0.000272777	0	0	0	0	0	0	0	0.000268962	0	0	0	5.3604e-05
Erwinia sp. QL-Z3	2								1				3			Cronobacter	0.000272777	0	0	0	0	0	0	0	0.000268962	0	0	0	5.3604e-05
Cronobacter	2								1				3			Enterobacter hormaechei subsp. steigerwaltii	0.000272777	0	0	0	0	0	0	0	0.000268962	0	0	0	5.3604e-05
Enterobacter hormaechei subsp. steigerwaltii	2								1				3			Enterobacter sp. RHBSTW-00975	0.000272777	0	0	0	0	0	0	0	0	0	0	0.000212089	5.3604e-05
Enterobacter sp. RHBSTW-00975	2											1	3			Pseudomonas plecoglossicida	0.000136388	0	0	0	0	0	0	0.00114351	0	0	0	0	5.3604e-05
Pseudomonas plecoglossicida	1							2					3			Weissella soli	0.000136388	0	0	0	0	0	0	0	0	0	0	0.000424178	5.3604e-05
Weissella soli	1											2	3			Lactobacillus sakei subsp. sakei 23K	0.000136388	0	0	0.000209424	0.000227739	0	0	0	0	0	0	0	5.3604e-05
Lactobacillus sakei subsp. sakei 23K	1			1	1								3			Leuconostoc carnosum	0.000136388	8.83158e-05	0	0	0	0	0	0	0	0	0	0.000212089	5.3604e-05
Leuconostoc carnosum	1	1										1	3			Pantoea dispersa	0.000136388	0	0	0	0	0	0	0	0	0	0.000249938	0	5.3604e-05
Pantoea dispersa	1										2		3			Lactococcus phage BK5-T	0.000136388	8.83158e-05	0.000193237	0	0	0	0	0	0	0	0	0	5.3604e-05
Lactococcus phage BK5-T	1	1	1										3			Erwinia tasmaniensis Et1/99	0.000136388	0	0	0	0	0	0	0	0.000268962	0.000263574	0	0	5.3604e-05
Erwinia tasmaniensis Et1/99	1								1	1			3			Citrobacter sp. RHBSTW-00229	0.000136388	0	0.000193237	0	0	0	0	0	0	0.000263574	0	0	5.3604e-05
Citrobacter sp. RHBSTW-00229	1		1							1			3			Pseudomonas sp. CCOS 191	0	0	0	0	0	0	0	0.00171527	0	0	0	0	5.3604e-05
Pseudomonas sp. CCOS 191								3					3			Pseudomonas sp. CFSAN084952	0	0	0	0	0	0	0	0.000571755	0.000537924	0	0	0	5.3604e-05
Pseudomonas sp. CFSAN084952								1	2				3			Pectobacterium phage vB_PatP_CB1	0	0	0	0	0	0	0	0.000571755	0.000268962	0	0.000124969	0	5.3604e-05
Pectobacterium phage vB_PatP_CB1								1	1		1		3			Stenotrophomonas sp. SXG-1	0	0	0	0	0	0	0	0.000571755	0.000268962	0.000263574	0	0	5.3604e-05
Stenotrophomonas sp. SXG-1								1	1	1			3			unclassified Leclercia	0	0	0	0	0	0	0	0	0.000268962	0	0.000249938	0	5.3604e-05
unclassified Leclercia									1		2		3			Pediococcus	0	0	0	0	0	0.00340716	0.00246914	0	0	0	0	0	5.3604e-05
Pediococcus						2	1						3			Yersinia enterocolitica (type O:5) str. YE53/03	0	8.83158e-05	0.000193237	0	0	0	0	0	0	0	0.000124969	0	5.3604e-05
Yersinia enterocolitica (type O:5) str. YE53/03		1	1								1		3			Yersinia pseudotuberculosis	0	0.000176632	0.000193237	0	0	0	0	0	0	0	0	0	5.3604e-05
Yersinia pseudotuberculosis		2	1										3			Yokenella regensburgei	0	8.83158e-05	0	0	0	0	0	0	0	0.000263574	0.000124969	0	5.3604e-05
Yokenella regensburgei		1								1	1		3			Variovorax sp. 38R	0	0	0	0	0	0	0	0	0.000268962	0.000263574	0.000124969	0	5.3604e-05
Variovorax sp. 38R									1	1	1		3			Xanthomonas arboricola pv. juglandis	0	0	0	0	0	0	0	0.000571755	0	0	0.000249938	0	5.3604e-05
Xanthomonas arboricola pv. juglandis								1			2		3			Scandinavium goeteborgense	0	0	0	0	0	0	0	0	0	0.000527148	0	0.000212089	5.3604e-05
Scandinavium goeteborgense										2		1	3			Salmonella enterica subsp. diarizonae serovar b,50:-:-	0	0.000264947	0	0	0	0	0	0	0	0	0	0	5.3604e-05
Salmonella enterica subsp. diarizonae serovar b,50:-:-		3											3			Metakosakonia sp. MRY16-398	0	0	0	0	0	0	0	0.00114351	0.000268962	0	0	0	5.3604e-05
Metakosakonia sp. MRY16-398								2	1				3			Lactobacillus brevis ATCC 367	0	0	0.00057971	0	0	0	0	0	0	0	0	0	5.3604e-05
Lactobacillus brevis ATCC 367			3										3			Pantoea phage vB_PagM_SSEM1	0	0	0	0	0	0	0	0	0.000268962	0.000263574	0.000124969	0	5.3604e-05
Pantoea phage vB_PagM_SSEM1									1	1	1		3			Leuconostoc citreum KM20	0	0	0	0.000209424	0	0	0	0	0	0.000527148	0	0	5.3604e-05
Leuconostoc citreum KM20				1						2			3			Lactobacillus coryniformis subsp. torquens DSM 20004 = KCTC 3535	0	0	0	0.000209424	0	0.00170358	0	0	0	0.000263574	0	0	5.3604e-05
Lactobacillus coryniformis subsp. torquens DSM 20004 = KCTC 3535				1		1				1			3			Lacticaseibacillus paracasei subsp. tolerans	0	0	0	0	0.000227739	0	0	0	0	0	0.000249938	0	5.3604e-05
Lacticaseibacillus paracasei subsp. tolerans					1						2		3			Lactobacillus mali	0	0	0	0	0	0	0.00493827	0	0	0	0.000124969	0	5.3604e-05
Lactobacillus mali							2				1		3			Leuconostoc carnosum JB16	0	0	0	0	0.000227739	0.00170358	0.00246914	0	0	0	0	0	5.3604e-05
Leuconostoc carnosum JB16					1	1	1						3			Lactobacillus plantarum WCFS1	0	0	0	0.000628272	0	0	0	0	0	0	0	0	5.3604e-05
Lactobacillus plantarum WCFS1				3									3			Gammaproteobacteria	0	8.83158e-05	0.000193237	0	0	0	0	0	0.000268962	0	0	0	5.3604e-05
Gammaproteobacteria		1	1						1				3			Hafnia alvei FB1	0	0	0	0	0	0	0	0.000571755	0	0.000527148	0	0	5.3604e-05
Hafnia alvei FB1								1		2			3			Klebsiella phage KPN N137	0	0	0	0	0	0	0	0	0.000537924	0	0.000124969	0	5.3604e-05
Klebsiella phage KPN N137									2		1		3			Lactococcus phage AM6	0	0	0	0	0	0	0	0	0	0.000790722	0	0	5.3604e-05
Lactococcus phage AM6										3			3			Lactococcus phage P087	0	0	0	0	0	0	0	0.000571755	0	0.000263574	0.000124969	0	5.3604e-05
Lactococcus phage P087								1		1	1		3			Mixta calida	0	8.83158e-05	0	0	0	0	0	0	0	0	0	0.000424178	5.3604e-05
Mixta calida		1										2	3			Klebsiella michiganensis KCTC 1686	0	8.83158e-05	0	0	0	0	0	0	0.000268962	0	0.000124969	0	5.3604e-05
Klebsiella michiganensis KCTC 1686		1							1		1		3			Pantoea stewartii	0	0	0	0	0	0	0	0	0.000537924	0	0	0.000212089	5.3604e-05
Pantoea stewartii									2			1	3			Enterobacter bugandensis	0	0	0	0	0	0	0	0	0	0.000527148	0.000124969	0	5.3604e-05
Enterobacter bugandensis										2	1		3			Brevundimonas vesicularis	0	0	0	0	0	0	0	0	0	0.000263574	0.000249938	0	5.3604e-05
Brevundimonas vesicularis										1	2		3			Acidovorax sp. T1	0	0	0	0	0	0	0	0	0.000268962	0.000263574	0.000124969	0	5.3604e-05
Acidovorax sp. T1									1	1	1		3			Carnobacterium maltaromaticum LMA28	0	0	0	0	0	0	0	0.000571755	0	0	0.000249938	0	5.3604e-05
Carnobacterium maltaromaticum LMA28								1			2		3			Acinetobacter oleivorans DR1	0	0	0	0	0	0	0	0	0	0.000527148	0.000124969	0	5.3604e-05
Acinetobacter oleivorans DR1										2	1		3			Chryseobacterium indologenes	0	0	0	0	0	0	0	0	0.000268962	0.000263574	0.000124969	0	5.3604e-05
Chryseobacterium indologenes									1	1	1		3			Chryseobacterium sp. 3008163	0	0	0	0	0	0	0	0.000571755	0.000268962	0	0.000124969	0	5.3604e-05
Chryseobacterium sp. 3008163								1	1		1		3			Enterobacter soli	0	0	0	0	0	0	0	0.000571755	0.000268962	0	0.000124969	0	5.3604e-05
Enterobacter soli								1	1		1		3			Citrobacter koseri	0	8.83158e-05	0	0	0	0	0	0.000571755	0	0	0.000124969	0	5.3604e-05
Citrobacter koseri		1						1			1		3			Bacillus coagulans	0	0	0	0	0	0	0	0	0	0	0.000374906	0	5.3604e-05
Bacillus coagulans											3		3			Citrobacter sp. CRE-46	0	0	0	0	0	0	0	0.000571755	0	0.000263574	0.000124969	0	5.3604e-05
Citrobacter sp. CRE-46								1		1	1		3			Citrobacter sp. RHBSTW-00944	0	0	0	0	0	0	0	0	0.000268962	0.000527148	0	0	5.3604e-05
Citrobacter sp. RHBSTW-00944									1	2			3			Enterobacter sp. 18A13	0	0	0	0	0	0	0	0.000571755	0	0	0.000249938	0	5.3604e-05
Enterobacter sp. 18A13								1			2		3			Comamonas kerstersii	0	0	0	0	0	0	0	0.000571755	0.000537924	0	0	0	5.3604e-05
Comamonas kerstersii								1	2				3			Enterobacter sp. N18-03635	0	0	0	0	0	0	0	0.000571755	0.000268962	0	0	0.000212089	5.3604e-05
Enterobacter sp. N18-03635								1	1			1	3			Bacillus aryabhattai	0	0	0	0	0	0	0	0.000571755	0.000537924	0	0	0	5.3604e-05
Bacillus aryabhattai								1	2				3			Salmonella enterica subsp. arizonae serovar 63:g,z51:-	0.000272777	0	0	0	0	0	0	0	0	0	0	0	3.5736e-05
Salmonella enterica subsp. arizonae serovar 63:g,z51:-	2												2			Exiguobacterium sp. MH3	0.000272777	0	0	0	0	0	0	0	0	0	0	0	3.5736e-05
Exiguobacterium sp. MH3	2												2			Erwiniaceae	0.000272777	0	0	0	0	0	0	0	0	0	0	0	3.5736e-05
Erwiniaceae	2												2			Salmonella enterica subsp. salamae serovar 56:z10:e,n,x	0.000136388	8.83158e-05	0	0	0	0	0	0	0	0	0	0	3.5736e-05
Salmonella enterica subsp. salamae serovar 56:z10:e,n,x	1	1											2			Serratia rubidaea	0.000136388	0	0	0	0	0	0	0	0	0.000263574	0	0	3.5736e-05
Serratia rubidaea	1									1			2			Streptococcus macedonicus ACA-DC 198	0.000136388	8.83158e-05	0	0	0	0	0	0	0	0	0	0	3.5736e-05
Streptococcus macedonicus ACA-DC 198	1	1											2			Salmonella enterica subsp. salamae serovar 56:b:[1,5]	0.000136388	0	0	0	0	0	0	0	0	0.000263574	0	0	3.5736e-05
Salmonella enterica subsp. salamae serovar 56:b:[1,5]	1									1			2			Pantoea rwandensis	0.000136388	0	0	0	0	0	0	0	0.000268962	0	0	0	3.5736e-05
Pantoea rwandensis	1								1				2			Lactococcus phage ul36	0.000136388	8.83158e-05	0	0	0	0	0	0	0	0	0	0	3.5736e-05
Lactococcus phage ul36	1	1											2			Paenibacillus xylanexedens	0.000136388	0	0	0	0	0	0	0	0.000268962	0	0	0	3.5736e-05
Paenibacillus xylanexedens	1								1				2			Citrobacter freundii CFNIH1	0.000136388	0	0	0	0	0	0	0.000571755	0	0	0	0	3.5736e-05
Citrobacter freundii CFNIH1	1							1					2			Enterobacter hormaechei subsp. hoffmannii	0.000136388	8.83158e-05	0	0	0	0	0	0	0	0	0	0	3.5736e-05
Enterobacter hormaechei subsp. hoffmannii	1	1											2			Citrobacter rodentium ICC168	0.000136388	0	0	0	0	0	0	0	0.000268962	0	0	0	3.5736e-05
Citrobacter rodentium ICC168	1								1				2			Cronobacter sakazakii	0.000136388	0	0	0	0	0	0	0	0.000268962	0	0	0	3.5736e-05
Cronobacter sakazakii	1								1				2			Escherichia marmotae	0.000136388	0	0	0	0	0	0	0	0	0	0.000124969	0	3.5736e-05
Escherichia marmotae	1										1		2			Pseudomonas rhodesiae	0	0	0	0	0	0	0	0.000571755	0	0.000263574	0	0	3.5736e-05
Pseudomonas rhodesiae								1		1			2			Pseudomonas cichorii JBC1	0	0	0	0	0	0	0	0.000571755	0.000268962	0	0	0	3.5736e-05
Pseudomonas cichorii JBC1								1	1				2			Yersinia	0	0	0.000193237	0	0	0	0	0	0	0	0	0.000212089	3.5736e-05
Yersinia			1									1	2			Pseudomonas oleovorans	0	0	0	0	0	0	0	0	0.000537924	0	0	0	3.5736e-05
Pseudomonas oleovorans									2				2			Streptococcaceae	0	0	0.000193237	0	0	0	0	0	0.000268962	0	0	0	3.5736e-05
Streptococcaceae			1						1				2			Pseudomonas sp. R32	0	0	0	0	0	0	0	0	0.000537924	0	0	0	3.5736e-05
Pseudomonas sp. R32									2				2			Serratia ureilytica	0	0	0	0	0	0	0	0	0.000268962	0	0.000124969	0	3.5736e-05
Serratia ureilytica									1		1		2			Pseudomonas sp. S35	0	0	0	0	0	0	0	0.00114351	0	0	0	0	3.5736e-05
Pseudomonas sp. S35								2					2			Sphingomonas sp. HMP9	0	0	0	0	0	0	0	0	0.000268962	0.000263574	0	0	3.5736e-05
Sphingomonas sp. HMP9									1	1			2			Pseudomonas sp. S49	0	0	0	0	0	0	0	0	0.000268962	0	0.000124969	0	3.5736e-05
Pseudomonas sp. S49									1		1		2			Stenotrophomonas nitritireducens	0	0	0	0	0	0	0	0	0	0	0.000249938	0	3.5736e-05
Stenotrophomonas nitritireducens											2		2			Variovorax sp. PMC12	0	0	0	0	0	0	0	0	0.000268962	0	0.000124969	0	3.5736e-05
Variovorax sp. PMC12									1		1		2			Weissella jogaejeotgali	0	0	0	0	0	0	0	0	0	0	0.000124969	0.000212089	3.5736e-05
Weissella jogaejeotgali											1	1	2			Pseudomonas putida group	0	0	0	0	0	0	0	0	0.000268962	0	0.000124969	0	3.5736e-05
Pseudomonas putida group									1		1		2			Pseudomonas putida JB	0	0	0	0	0	0	0	0	0.000537924	0	0	0	3.5736e-05
Pseudomonas putida JB									2				2			Pedobacter sp. KBS0701	0	0	0	0	0	0	0	0	0.000537924	0	0	0	3.5736e-05
Pedobacter sp. KBS0701									2				2			Phytobacter	0	0	0	0	0	0	0	0	0.000537924	0	0	0	3.5736e-05
Phytobacter									2				2			Sphingobium yanoikuyae	0	0	0	0	0	0	0	0	0	0.000527148	0	0	3.5736e-05
Sphingobium yanoikuyae										2			2			Pseudarthrobacter chlorophenolicus A6	0	0	0	0	0	0	0	0	0	0.000263574	0.000124969	0	3.5736e-05
Pseudarthrobacter chlorophenolicus A6										1	1		2			Salmonella bongori N268-08	0	0	0	0	0	0	0	0	0.000537924	0	0	0	3.5736e-05
Salmonella bongori N268-08									2				2			Salmonella enterica subsp. enterica serovar Give	0	0	0	0	0	0	0	0	0	0.000263574	0.000124969	0	3.5736e-05
Salmonella enterica subsp. enterica serovar Give										1	1		2			Vagococcus carniphilus	0	0	0	0	0	0	0	0.00114351	0	0	0	0	3.5736e-05
Vagococcus carniphilus								2					2			Salmonella phage SSU5	0	0	0.000193237	0	0	0	0	0	0	0.000263574	0	0	3.5736e-05
Salmonella phage SSU5			1							1			2			Yersinia ruckeri	0	8.83158e-05	0.000193237	0	0	0	0	0	0	0	0	0	3.5736e-05
Yersinia ruckeri		1	1										2			Salmonella enterica subsp. enterica	0	0	0	0	0	0	0	0.000571755	0.000268962	0	0	0	3.5736e-05
Salmonella enterica subsp. enterica								1	1				2			Klebsiella phage vB_Kpn_IME260	0	0	0	0	0	0	0	0.000571755	0	0.000263574	0	0	3.5736e-05
Klebsiella phage vB_Kpn_IME260								1		1			2			Pantoea stewartii subsp. stewartii DC283	0	0	0	0	0	0	0	0	0.000268962	0.000263574	0	0	3.5736e-05
Pantoea stewartii subsp. stewartii DC283									1	1			2			Flavobacterium sp. KBS0721	0	0	0	0	0	0	0	0	0	0	0.000249938	0	3.5736e-05
Flavobacterium sp. KBS0721											2		2			Lactobacillus alimentarius DSM 20249	0	0	0.000193237	0	0.000227739	0	0	0	0	0	0	0	3.5736e-05
Lactobacillus alimentarius DSM 20249			1		1								2			Janthinobacterium sp. 1_2014MBL_MicDiv	0	0	0	0	0	0	0	0	0.000268962	0	0.000124969	0	3.5736e-05
Janthinobacterium sp. 1_2014MBL_MicDiv									1		1		2			Microbacterium testaceum StLB037	0	0	0	0	0	0	0	0	0	0.000263574	0.000124969	0	3.5736e-05
Microbacterium testaceum StLB037										1	1		2			Orrella dioscoreae	0	0	0.000193237	0	0	0	0	0	0.000268962	0	0	0	3.5736e-05
Orrella dioscoreae			1						1				2			Lactobacillus hokkaidonensis JCM 18461	0	0	0	0.000209424	0	0.00170358	0	0	0	0	0	0	3.5736e-05
Lactobacillus hokkaidonensis JCM 18461				1		1							2			Pantoea sp. MT58	0	0	0	0	0	0	0	0	0.000268962	0.000263574	0	0	3.5736e-05
Pantoea sp. MT58									1	1			2			Lactobacillus paracasei N1115	0	0	0	0	0.000227739	0	0	0	0	0	0.000124969	0	3.5736e-05
Lactobacillus paracasei N1115					1						1		2			Flavobacterium crocinum	0	0	0	0	0	0	0	0	0	0	0.000249938	0	3.5736e-05
Flavobacterium crocinum											2		2			Lactobacillus plantarum subsp. plantarum P-8	0	0	0	0.000418848	0	0	0	0	0	0	0	0	3.5736e-05
Lactobacillus plantarum subsp. plantarum P-8				2									2			Massilia albidiflava	0	0	0	0	0	0	0	0	0.000537924	0	0	0	3.5736e-05
Massilia albidiflava									2				2			Lacticaseibacillus casei	0	0	0	0	0	0.00340716	0	0	0	0	0	0	3.5736e-05
Lacticaseibacillus casei						2							2			Lactobacillus sanfranciscensis TMW 1.1304	0	0	0	0	0.000227739	0	0	0	0	0	0.000124969	0	3.5736e-05
Lactobacillus sanfranciscensis TMW 1.1304					1						1		2			Lactobacillus sp. CBA3605	0	0	0	0	0	0.00170358	0	0	0	0	0.000124969	0	3.5736e-05
Lactobacillus sp. CBA3605						1					1		2			Lactobacillus sp. D1501	0	0	0	0.000209424	0	0	0	0	0	0	0.000124969	0	3.5736e-05
Lactobacillus sp. D1501				1							1		2			Klebsiella sp. FDAARGOS_511	0	8.83158e-05	0	0	0	0	0	0	0.000268962	0	0	0	3.5736e-05
Klebsiella sp. FDAARGOS_511		1							1				2			Lactococcus lactis subsp. cremoris SK11	0	0	0	0	0	0	0	0	0	0	0	0.000424178	3.5736e-05
Lactococcus lactis subsp. cremoris SK11												2	2			Leuconostoc gelidum subsp. gasicomitatum	0	8.83158e-05	0	0.000209424	0	0	0	0	0	0	0	0	3.5736e-05
Leuconostoc gelidum subsp. gasicomitatum		1		1									2			Kosakonia radicincitans	0	0	0.000193237	0	0	0	0	0	0	0.000263574	0	0	3.5736e-05
Kosakonia radicincitans			1							1			2			Frigoribacterium sp. NBH87	0	0	0	0	0	0	0	0	0.000268962	0	0.000124969	0	3.5736e-05
Frigoribacterium sp. NBH87									1		1		2			Klebsiella phage Seifer	0	0	0	0	0	0	0	0	0.000537924	0	0	0	3.5736e-05
Klebsiella phage Seifer									2				2			Klebsiella sp. WP4-W18-ESBL-05	0	0	0	0	0	0	0	0	0	0.000527148	0	0	3.5736e-05
Klebsiella sp. WP4-W18-ESBL-05										2			2			Klebsiella sp. WP8-S18-ESBL-06	0	0	0	0	0	0	0	0.000571755	0	0.000263574	0	0	3.5736e-05
Klebsiella sp. WP8-S18-ESBL-06								1		1			2			Pantoea alhagi	0	0	0	0	0	0	0	0	0.000268962	0	0.000124969	0	3.5736e-05
Pantoea alhagi									1		1		2			Pantoea eucalypti	0	0	0	0	0	0	0	0	0.000268962	0	0.000124969	0	3.5736e-05
Pantoea eucalypti									1		1		2			Lactococcus sp. KACC 19320	0	0	0	0	0	0	0	0	0	0	0	0.000424178	3.5736e-05
Lactococcus sp. KACC 19320												2	2			Latilactobacillus graminis	0	0	0	0	0	0	0	0	0	0	0.000249938	0	3.5736e-05
Latilactobacillus graminis											2		2			Enterobacter cloacae subsp. dissolvens SDM	0	0	0	0	0	0	0	0	0	0.000527148	0	0	3.5736e-05
Enterobacter cloacae subsp. dissolvens SDM										2			2			Erwinia phage Faunus	0	0	0	0	0	0	0	0	0	0.000527148	0	0	3.5736e-05
Erwinia phage Faunus										2			2			Brevundimonas sp. 'scallop'	0	0	0	0	0	0	0	0	0	0	0.000249938	0	3.5736e-05
Brevundimonas sp. 'scallop'											2		2			Enterococcus wangshanyuanii	0	0	0.000193237	0	0	0	0	0	0	0	0.000124969	0	3.5736e-05
Enterococcus wangshanyuanii			1								1		2			Enterobacter cloacae complex sp.	0	0	0	0	0	0	0	0	0.000268962	0.000263574	0	0	3.5736e-05
Enterobacter cloacae complex sp.									1	1			2			Agrobacterium sp. H13-3	0	0	0	0	0	0	0	0	0.000268962	0	0.000124969	0	3.5736e-05
Agrobacterium sp. H13-3									1		1		2			Alicycliphilus denitrificans	0	0	0	0	0	0	0	0	0	0	0.000249938	0	3.5736e-05
Alicycliphilus denitrificans											2		2			Escherichia phage vB_EcoM_4HA13	0	0	0	0	0	0	0	0.000571755	0	0.000263574	0	0	3.5736e-05
Escherichia phage vB_EcoM_4HA13								1		1			2			Chryseobacterium shandongense	0	0	0	0	0	0	0	0.000571755	0	0.000263574	0	0	3.5736e-05
Chryseobacterium shandongense								1		1			2			Acinetobacter sp. ACNIH1	0	0	0	0	0	0	0	0	0.000268962	0	0.000124969	0	3.5736e-05
Acinetobacter sp. ACNIH1									1		1		2			Acinetobacter sp. TTH0-4	0	0	0	0	0	0	0	0.000571755	0.000268962	0	0	0	3.5736e-05
Acinetobacter sp. TTH0-4								1	1				2			Citrobacter amalonaticus	0	0	0	0	0	0	0	0	0.000268962	0.000263574	0	0	3.5736e-05
Citrobacter amalonaticus									1	1			2			Citrobacter amalonaticus Y19	0	0	0	0	0	0	0	0.000571755	0.000268962	0	0	0	3.5736e-05
Citrobacter amalonaticus Y19								1	1				2			Aeromonas hydrophila 4AK4	0	0	0	0	0	0	0	0	0.000537924	0	0	0	3.5736e-05
Aeromonas hydrophila 4AK4									2				2			Acinetobacter baylyi ADP1	0	0	0	0	0	0	0	0	0	0.000527148	0	0	3.5736e-05
Acinetobacter baylyi ADP1										2			2			Citrobacter freundii complex sp. CFNIH3	0	0	0	0	0	0	0	0.000571755	0	0.000263574	0	0	3.5736e-05
Citrobacter freundii complex sp. CFNIH3								1		1			2			Enterococcus mundtii	0	0	0	0	0	0	0	0.000571755	0	0	0.000124969	0	3.5736e-05
Enterococcus mundtii								1			1		2			Arcobacter suis CECT 7833	0	0	0	0	0	0	0	0	0.000268962	0	0.000124969	0	3.5736e-05
Arcobacter suis CECT 7833									1		1		2			Citrobacter sp. CFNIH10	0	0.000176632	0	0	0	0	0	0	0	0	0	0	3.5736e-05
Citrobacter sp. CFNIH10		2											2			Escherichia coli O68:H12	0	0	0	0	0	0	0	0.000571755	0	0.000263574	0	0	3.5736e-05
Escherichia coli O68:H12								1		1			2			Brevundimonas diminuta	0	0	0	0	0	0	0	0	0.000268962	0	0.000124969	0	3.5736e-05
Brevundimonas diminuta									1		1		2			Dickeya zeae Ech586	0	8.83158e-05	0.000193237	0	0	0	0	0	0	0	0	0	3.5736e-05
Dickeya zeae Ech586		1	1										2			Duganella sp. AF9R3	0	0	0	0	0	0	0	0.000571755	0	0	0.000124969	0	3.5736e-05
Duganella sp. AF9R3								1			1		2			Edwardsiella phage pEt-SU	0	0	0	0	0	0	0	0.000571755	0	0.000263574	0	0	3.5736e-05
Edwardsiella phage pEt-SU								1		1			2			Acidovorax carolinensis	0	0	0	0	0	0	0	0.000571755	0	0	0.000124969	0	3.5736e-05
Acidovorax carolinensis								1			1		2			Citrobacter sp. SNU WT2	0	0	0	0	0	0	0	0.000571755	0.000268962	0	0	0	3.5736e-05
Citrobacter sp. SNU WT2								1	1				2			Comamonas thiooxydans	0	0	0	0	0	0	0	0	0.000537924	0	0	0	3.5736e-05
Comamonas thiooxydans									2				2			Agrobacterium tumefaciens	0	0	0	0	0	0	0	0	0.000268962	0	0.000124969	0	3.5736e-05
Agrobacterium tumefaciens									1		1		2			Companilactobacillus pabuli	0	0	0	0	0.000455477	0	0	0	0	0	0	0	3.5736e-05
Companilactobacillus pabuli					2								2			Epilithonimonas vandammei	0	0	0	0	0	0	0	0	0	0	0.000249938	0	3.5736e-05
Epilithonimonas vandammei											2		2			Erwinia gerundensis	0	0	0	0	0	0	0	0	0.000268962	0	0.000124969	0	3.5736e-05
Erwinia gerundensis									1		1		2			Brevundimonas	0	0	0	0	0	0	0	0.000571755	0.000268962	0	0	0	3.5736e-05
Brevundimonas								1	1				2			Staphylococcaceae	0.000136388	0	0	0	0	0	0	0	0	0	0	0	1.7868e-05
Staphylococcaceae	1												1			Streptococcus sp. LPB0220	0.000136388	0	0	0	0	0	0	0	0	0	0	0	1.7868e-05
Streptococcus sp. LPB0220	1												1			Pseudomonas lalkuanensis	0.000136388	0	0	0	0	0	0	0	0	0	0	0	1.7868e-05
Pseudomonas lalkuanensis	1												1			Pseudomonas sp. 43A	0.000136388	0	0	0	0	0	0	0	0	0	0	0	1.7868e-05
Pseudomonas sp. 43A	1												1			Serratia odorifera	0.000136388	0	0	0	0	0	0	0	0	0	0	0	1.7868e-05
Serratia odorifera	1												1			Pseudomonas sp. LH1G9	0.000136388	0	0	0	0	0	0	0	0	0	0	0	1.7868e-05
Pseudomonas sp. LH1G9	1												1			Shigella dysenteriae	0.000136388	0	0	0	0	0	0	0	0	0	0	0	1.7868e-05
Shigella dysenteriae	1												1			Yersinia pestis str. Pestoides B	0.000136388	0	0	0	0	0	0	0	0	0	0	0	1.7868e-05
Yersinia pestis str. Pestoides B	1												1			Salmonella enterica subsp. enterica serovar Djakarta str. S-1087	0.000136388	0	0	0	0	0	0	0	0	0	0	0	1.7868e-05
Salmonella enterica subsp. enterica serovar Djakarta str. S-1087	1												1			Salmonella enterica subsp. enterica serovar Hillingdon str. N1529-D3	0.000136388	0	0	0	0	0	0	0	0	0	0	0	1.7868e-05
Salmonella enterica subsp. enterica serovar Hillingdon str. N1529-D3	1												1			Lactococcus phage 28201	0.000136388	0	0	0	0	0	0	0	0	0	0	0	1.7868e-05
Lactococcus phage 28201	1												1			Paenibacillus sp. 37	0.000136388	0	0	0	0	0	0	0	0	0	0	0	1.7868e-05
Paenibacillus sp. 37	1												1			Leuconostoc gelidum JB7	0.000136388	0	0	0	0	0	0	0	0	0	0	0	1.7868e-05
Leuconostoc gelidum JB7	1												1			Leuconostoc mesenteroides subsp. mesenteroides J18	0.000136388	0	0	0	0	0	0	0	0	0	0	0	1.7868e-05
Leuconostoc mesenteroides subsp. mesenteroides J18	1												1			Glutamicibacter arilaitensis Re117	0.000136388	0	0	0	0	0	0	0	0	0	0	0	1.7868e-05
Glutamicibacter arilaitensis Re117	1												1			Lentilactobacillus kefiri	0.000136388	0	0	0	0	0	0	0	0	0	0	0	1.7868e-05
Lentilactobacillus kefiri	1												1			Mixta gaviniae	0.000136388	0	0	0	0	0	0	0	0	0	0	0	1.7868e-05
Mixta gaviniae	1												1			Pantoea sp. At-9b	0.000136388	0	0	0	0	0	0	0	0	0	0	0	1.7868e-05
Pantoea sp. At-9b	1												1			Acinetobacter calcoaceticus/baumannii complex	0.000136388	0	0	0	0	0	0	0	0	0	0	0	1.7868e-05
Acinetobacter calcoaceticus/baumannii complex	1												1			Dickeya dadantii 3937	0.000136388	0	0	0	0	0	0	0	0	0	0	0	1.7868e-05
Dickeya dadantii 3937	1												1			Candidatus Moranella endobia	0.000136388	0	0	0	0	0	0	0	0	0	0	0	1.7868e-05
Candidatus Moranella endobia	1												1			Acinetobacter junii	0.000136388	0	0	0	0	0	0	0	0	0	0	0	1.7868e-05
Acinetobacter junii	1												1			Enterobacter sp. RHBSTW-00593	0.000136388	0	0	0	0	0	0	0	0	0	0	0	1.7868e-05
Enterobacter sp. RHBSTW-00593	1												1			Erwinia pyrifoliae	0.000136388	0	0	0	0	0	0	0	0	0	0	0	1.7868e-05
Erwinia pyrifoliae	1												1			Acinetobacter sp. WCHA45	0.000136388	0	0	0	0	0	0	0	0	0	0	0	1.7868e-05
Acinetobacter sp. WCHA45	1												1			Bacillus altitudinis	0.000136388	0	0	0	0	0	0	0	0	0	0	0	1.7868e-05
Bacillus altitudinis	1												1			Bacillus subtilis	0.000136388	0	0	0	0	0	0	0	0	0	0	0	1.7868e-05
Bacillus subtilis	1												1			Acinetobacter baumannii LAC-4	0.000136388	0	0	0	0	0	0	0	0	0	0	0	1.7868e-05
Acinetobacter baumannii LAC-4	1												1			Buttiauxella sp. 3AFRM03	0.000136388	0	0	0	0	0	0	0	0	0	0	0	1.7868e-05
Buttiauxella sp. 3AFRM03	1												1			Enterobacter cloacae complex sp. FDA-CDC-AR_0164	0.000136388	0	0	0	0	0	0	0	0	0	0	0	1.7868e-05
Enterobacter cloacae complex sp. FDA-CDC-AR_0164	1												1			Clostridium perfringens	0.000136388	0	0	0	0	0	0	0	0	0	0	0	1.7868e-05
Clostridium perfringens	1												1			unclassified Podoviridae	0	0	0	0	0	0	0	0	0	0	0.000124969	0	1.7868e-05
unclassified Podoviridae											1		1			Pseudomonas putida S12	0	0	0	0	0	0	0	0	0.000268962	0	0	0	1.7868e-05
Pseudomonas putida S12									1				1			Pseudomonas phage tf	0	0	0	0	0	0	0	0.000571755	0	0	0	0	1.7868e-05
Pseudomonas phage tf								1					1			Sphingomonas sp. NIC1	0	0	0	0	0	0	0	0	0	0	0.000124969	0	1.7868e-05
Sphingomonas sp. NIC1											1		1			Pseudomonas soli	0	0	0	0	0	0	0	0	0.000268962	0	0	0	1.7868e-05
Pseudomonas soli									1				1			Tetragenococcus halophilus	0	0	0	0	0	0	0	0	0	0	0.000124969	0	1.7868e-05
Tetragenococcus halophilus											1		1			Variovorax paradoxus S110	0	0	0	0	0	0	0	0	0.000268962	0	0	0	1.7868e-05
Variovorax paradoxus S110									1				1			Pseudomonas sp. ADAK20	0	0	0	0	0	0	0	0	0.000268962	0	0	0	1.7868e-05
Pseudomonas sp. ADAK20									1				1			Serratia plymuthica S13	0	8.83158e-05	0	0	0	0	0	0	0	0	0	0	1.7868e-05
Serratia plymuthica S13		1											1			Shimwellia blattae	0	8.83158e-05	0	0	0	0	0	0	0	0	0	0	1.7868e-05
Shimwellia blattae		1											1			Pseudomonas sp. CFA	0	0	0	0	0	0	0	0	0	0.000263574	0	0	1.7868e-05
Pseudomonas sp. CFA										1			1			Sphingobium sp. PAMC28499	0	0	0	0	0	0	0	0	0	0	0.000124969	0	1.7868e-05
Sphingobium sp. PAMC28499											1		1			Staphylococcus schleiferi	0	0	0	0	0	0	0	0	0.000268962	0	0	0	1.7868e-05
Staphylococcus schleiferi									1				1			Pseudomonas sp. DG56-2	0	0	0	0	0	0	0	0	0.000268962	0	0	0	1.7868e-05
Pseudomonas sp. DG56-2									1				1			Pseudomonas sp. DTU12.1	0	0	0	0	0	0	0	0	0.000268962	0	0	0	1.7868e-05
Pseudomonas sp. DTU12.1									1				1			Pseudomonas sp. FGI182	0	0	0	0	0	0	0	0	0.000268962	0	0	0	1.7868e-05
Pseudomonas sp. FGI182									1				1			Streptococcus suis	0	0	0	0	0	0	0	0.000571755	0	0	0	0	1.7868e-05
Streptococcus suis								1					1			Pseudomonas sp. IzPS23	0	0	0	0	0	0	0	0	0	0	0.000124969	0	1.7868e-05
Pseudomonas sp. IzPS23											1		1			Pluralibacter gergoviae	0	0	0	0	0	0	0	0	0.000268962	0	0	0	1.7868e-05
Pluralibacter gergoviae									1				1			Pseudomonas sp. LG1D9	0	0	0	0	0	0	0	0.000571755	0	0	0	0	1.7868e-05
Pseudomonas sp. LG1D9								1					1			Vagococcus hydrophili	0	0	0	0	0	0	0	0	0.000268962	0	0	0	1.7868e-05
Vagococcus hydrophili									1				1			Pseudomonas cremoricolorata	0	0	0	0	0	0	0	0.000571755	0	0	0	0	1.7868e-05
Pseudomonas cremoricolorata								1					1			Pseudomonas sp. LTGT-11-2Z	0	0	0	0	0	0	0	0	0	0.000263574	0	0	1.7868e-05
Pseudomonas sp. LTGT-11-2Z										1			1			Xanthomonas campestris	0	0	0	0	0	0	0	0.000571755	0	0	0	0	1.7868e-05
Xanthomonas campestris								1					1			Pseudomonas sp. MYb193	0	0	0	0	0	0	0	0	0	0.000263574	0	0	1.7868e-05
Pseudomonas sp. MYb193										1			1			Yersinia enterocolitica subsp. enterocolitica	0	0	0	0	0	0	0	0	0.000268962	0	0	0	1.7868e-05
Yersinia enterocolitica subsp. enterocolitica									1				1			Pseudomonas sp. PONIH3	0	0	0	0	0	0	0	0.000571755	0	0	0	0	1.7868e-05
Pseudomonas sp. PONIH3								1					1			Pseudomonas sp. RU47	0	0	0	0	0	0	0	0	0.000268962	0	0	0	1.7868e-05
Pseudomonas sp. RU47									1				1			Pseudomonas nitroreducens	0	0	0	0	0	0	0	0.000571755	0	0	0	0	1.7868e-05
Pseudomonas nitroreducens								1					1			Pseudomonas sp. SWI44	0	0	0	0	0	0	0	0.000571755	0	0	0	0	1.7868e-05
Pseudomonas sp. SWI44								1					1			Stenotrophomonas acidaminiphila	0	0	0	0	0	0	0	0	0	0	0.000124969	0	1.7868e-05
Stenotrophomonas acidaminiphila											1		1			Pseudomonas sp. SXM-1	0	0	0	0	0	0	0	0	0.000268962	0	0	0	1.7868e-05
Pseudomonas sp. SXM-1									1				1			Pseudomonas sp. VLB120	0	0	0	0	0	0	0	0.000571755	0	0	0	0	1.7868e-05
Pseudomonas sp. VLB120								1					1			Streptococcus dysgalactiae	0	0	0	0.000209424	0	0	0	0	0	0	0	0	1.7868e-05
Streptococcus dysgalactiae				1									1			Pseudomonas sp. XWY-1	0	0	0	0	0	0	0	0.000571755	0	0	0	0	1.7868e-05
Pseudomonas sp. XWY-1								1					1			Streptococcus salivarius	0	0	0	0	0	0	0	0	0	0	0	0.000212089	1.7868e-05
Streptococcus salivarius												1	1			Pseudomonas taiwanensis	0	0	0	0	0	0	0	0	0.000268962	0	0	0	1.7868e-05
Pseudomonas taiwanensis									1				1			Sugarlandvirus	0	0	0	0	0	0	0	0	0	0.000263574	0	0	1.7868e-05
Sugarlandvirus										1			1			Pseudomonas veronii	0	0	0	0	0	0	0	0.000571755	0	0	0	0	1.7868e-05
Pseudomonas veronii								1					1			Pseudomonas poae	0	0	0	0	0	0	0	0.000571755	0	0	0	0	1.7868e-05
Pseudomonas poae								1					1			Pseudomonas viciae	0	0	0	0	0	0	0	0	0.000268962	0	0	0	1.7868e-05
Pseudomonas viciae									1				1			Pseudoxanthomonas suwonensis 11-1	0	0	0	0	0	0	0	0	0	0.000263574	0	0	1.7868e-05
Pseudoxanthomonas suwonensis 11-1										1			1			Pseudomonas poae RE*1-1-14	0	0	0	0	0	0	0	0	0.000268962	0	0	0	1.7868e-05
Pseudomonas poae RE*1-1-14									1				1			Pulveribacter suum	0	0	0	0	0	0	0	0	0	0.000263574	0	0	1.7868e-05
Pulveribacter suum										1			1			Variovorax boronicumulans	0	0	0	0	0	0	0	0	0	0.000263574	0	0	1.7868e-05
Variovorax boronicumulans										1			1			Pectobacterium punjabense	0	0	0	0	0	0	0	0	0.000268962	0	0	0	1.7868e-05
Pectobacterium punjabense									1				1			Xanthomonas fragariae	0	0	0	0	0	0	0	0	0	0	0.000124969	0	1.7868e-05
Xanthomonas fragariae											1		1			Ramlibacter tataouinensis TTB310	0	0	0	0	0	0	0	0	0	0.000263574	0	0	1.7868e-05
Ramlibacter tataouinensis TTB310										1			1			Raoultella electrica	0	0	0	0	0	0	0	0.000571755	0	0	0	0	1.7868e-05
Raoultella electrica								1					1			Pediococcus claussenii	0	0	0	0	0	0.00170358	0	0	0	0	0	0	1.7868e-05
Pediococcus claussenii						1							1			Pigmentiphaga aceris	0	0	0	0	0	0	0	0	0.000268962	0	0	0	1.7868e-05
Pigmentiphaga aceris									1				1			Planomicrobium glaciei	0	0	0.000193237	0	0	0	0	0	0	0	0	0	1.7868e-05
Planomicrobium glaciei			1										1			Pseudomonadales	0	0	0	0	0	0	0	0	0	0.000263574	0	0	1.7868e-05
Pseudomonadales										1			1			Pseudomonas mosselii	0	0	0	0	0	0	0	0	0	0.000263574	0	0	1.7868e-05
Pseudomonas mosselii										1			1			Rathayibacter sp. VKM Ac-2805	0	0	0	0	0	0	0	0	0.000268962	0	0	0	1.7868e-05
Rathayibacter sp. VKM Ac-2805									1				1			Simplicispira suum	0	0	0	0	0	0	0	0	0	0	0.000124969	0	1.7868e-05
Simplicispira suum											1		1			Rhizobium flavum	0	0	0	0	0	0	0	0	0.000268962	0	0	0	1.7868e-05
Rhizobium flavum									1				1			Rhizobium rhizoryzae	0	0	0	0	0	0	0	0	0.000268962	0	0	0	1.7868e-05
Rhizobium rhizoryzae									1				1			Rhizobium sp. NIBRBAC000502774	0	0	0	0	0	0	0	0.000571755	0	0	0	0	1.7868e-05
Rhizobium sp. NIBRBAC000502774								1					1			Rothia mucilaginosa DY-18	0	0	0	0	0	0	0	0	0	0	0	0.000212089	1.7868e-05
Rothia mucilaginosa DY-18												1	1			Sphingomonas sp. LK11	0	0	0	0	0	0	0	0	0	0	0.000124969	0	1.7868e-05
Sphingomonas sp. LK11											1		1			Rothia terrae	0	0	0	0	0	0	0	0	0	0	0	0.000212089	1.7868e-05
Rothia terrae												1	1			Staphylococcus saprophyticus	0	0	0	0	0	0	0	0	0	0	0.000124969	0	1.7868e-05
Staphylococcus saprophyticus											1		1			Ruminococcus sp. JE7A12	0	0	0	0	0	0	0	0	0	0	0.000124969	0	1.7868e-05
Ruminococcus sp. JE7A12											1		1			Stenotrophomonas maltophilia JV3	0	0	0	0	0	0	0	0	0.000268962	0	0	0	1.7868e-05
Stenotrophomonas maltophilia JV3									1				1			Pseudomonas fluorescens SBW25	0	0	0	0	0	0	0	0.000571755	0	0	0	0	1.7868e-05
Pseudomonas fluorescens SBW25								1					1			Stenotrophomonas sp. KCTC 12332	0	0	0	0	0	0	0	0	0.000268962	0	0	0	1.7868e-05
Stenotrophomonas sp. KCTC 12332									1				1			Yersinia similis	0	0	0	0	0	0	0	0	0	0	0	0.000212089	1.7868e-05
Yersinia similis												1	1			Stenotrophomonas sp. WZN-1	0	0	0	0	0	0	0	0.000571755	0	0	0	0	1.7868e-05
Stenotrophomonas sp. WZN-1								1					1			Salmonella enterica subsp. enterica serovar Braenderup	0	0	0	0	0	0	0	0	0.000268962	0	0	0	1.7868e-05
Salmonella enterica subsp. enterica serovar Braenderup									1				1			Streptococcus	0	0	0	0	0	0	0	0	0	0	0	0.000212089	1.7868e-05
Streptococcus												1	1			Salmonella enterica subsp. enterica serovar Cerro str. CFSAN001588	0	0	0	0	0	0	0	0	0	0.000263574	0	0	1.7868e-05
Salmonella enterica subsp. enterica serovar Cerro str. CFSAN001588										1			1			Pseudomonas orientalis	0	0	0	0	0	0	0	0	0	0.000263574	0	0	1.7868e-05
Pseudomonas orientalis										1			1			Streptococcus pyogenes NZ131	0	0	0.000193237	0	0	0	0	0	0	0	0	0	1.7868e-05
Streptococcus pyogenes NZ131			1										1			Salmonella enterica subsp. enterica serovar Enteritidis	0	8.83158e-05	0	0	0	0	0	0	0	0	0	0	1.7868e-05
Salmonella enterica subsp. enterica serovar Enteritidis		1											1			Pseudomonas alkylphenolica	0	0	0	0	0	0	0	0.000571755	0	0	0	0	1.7868e-05
Pseudomonas alkylphenolica								1					1			Salmonella enterica subsp. enterica serovar Enteritidis str. EC20110361	0	0	0.000193237	0	0	0	0	0	0	0	0	0	1.7868e-05
Salmonella enterica subsp. enterica serovar Enteritidis str. EC20110361			1										1			Plantibacter sp. PA-3-X8	0	0	0	0	0	0	0	0	0	0	0.000124969	0	1.7868e-05
Plantibacter sp. PA-3-X8											1		1			Tatumella citrea	0	0	0.000193237	0	0	0	0	0	0	0	0	0	1.7868e-05
Tatumella citrea			1										1			Salmonella enterica subsp. enterica serovar Hadar	0	0	0	0	0	0	0	0	0	0.000263574	0	0	1.7868e-05
Salmonella enterica subsp. enterica serovar Hadar										1			1			unclassified Acidovorax	0	0	0	0	0	0	0	0	0.000268962	0	0	0	1.7868e-05
unclassified Acidovorax									1				1			Plesiomonas shigelloides	0	0	0	0	0	0	0	0	0	0	0.000124969	0	1.7868e-05
Plesiomonas shigelloides											1		1			Salmonella enterica subsp. enterica serovar Krefeld str. SA20030536	0	0	0	0	0	0	0	0	0	0	0.000124969	0	1.7868e-05
Salmonella enterica subsp. enterica serovar Krefeld str. SA20030536											1		1			Yersinia frederiksenii Y225	0	0	0	0	0	0	0	0	0.000268962	0	0	0	1.7868e-05
Yersinia frederiksenii Y225									1				1			unclassified Luteimonas	0	0	0	0	0	0	0	0	0	0	0.000124969	0	1.7868e-05
unclassified Luteimonas											1		1			Yersinia pestis Angola	0	0	0	0	0	0	0	0	0.000268962	0	0	0	1.7868e-05
Yersinia pestis Angola									1				1			Salmonella enterica subsp. enterica serovar Typhimurium	0	0	0	0	0	0	0	0	0	0	0.000124969	0	1.7868e-05
Salmonella enterica subsp. enterica serovar Typhimurium											1		1			Variovorax	0	0	0	0	0	0	0	0.000571755	0	0	0	0	1.7868e-05
Variovorax								1					1			Salmonella enterica subsp. enterica serovar Weltevreden	0	0	0	0	0	0	0	0	0.000268962	0	0	0	1.7868e-05
Salmonella enterica subsp. enterica serovar Weltevreden									1				1			Variovorax paradoxus	0	0	0	0	0	0	0	0	0	0	0.000124969	0	1.7868e-05
Variovorax paradoxus											1		1			Salmonella enterica subsp. houtenae str. CFSAN000552	0	0	0	0	0	0	0	0	0.000268962	0	0	0	1.7868e-05
Salmonella enterica subsp. houtenae str. CFSAN000552									1				1			Pseudomonas protegens	0	0	0	0	0	0	0	0	0.000268962	0	0	0	1.7868e-05
Pseudomonas protegens									1				1			Pseudomonas aeruginosa group	0	0	0	0	0	0	0	0	0.000268962	0	0	0	1.7868e-05
Pseudomonas aeruginosa group									1				1			Polaromonas sp. Pch-P	0	0	0	0	0	0	0	0	0	0	0.000124969	0	1.7868e-05
Polaromonas sp. Pch-P											1		1			Xanthomonas campestris pv. campestris str. CN12	0	0	0	0	0	0	0	0.000571755	0	0	0	0	1.7868e-05
Xanthomonas campestris pv. campestris str. CN12								1					1			Schlegelella thermodepolymerans	0	0	0	0	0	0	0	0	0.000268962	0	0	0	1.7868e-05
Schlegelella thermodepolymerans									1				1			Xanthomonas sp. SI	0	0	0	0	0	0	0	0	0	0	0.000124969	0	1.7868e-05
Xanthomonas sp. SI											1		1			Yersinia enterocolitica LC20	0	0	0	0	0	0	0	0	0	0	0.000124969	0	1.7868e-05
Yersinia enterocolitica LC20											1		1			Pseudomonas lundensis	0	0	0	0	0	0	0	0	0.000268962	0	0	0	1.7868e-05
Pseudomonas lundensis									1				1			Yersinia enterocolitica subsp. enterocolitica 8081	0	0	0.000193237	0	0	0	0	0	0	0	0	0	1.7868e-05
Yersinia enterocolitica subsp. enterocolitica 8081			1										1			Pediococcus pentosaceus ATCC 25745	0	0	0	0	0	0	0	0	0	0	0.000124969	0	1.7868e-05
Pediococcus pentosaceus ATCC 25745											1		1			Pseudomonas lurida	0	0	0	0	0	0	0	0.000571755	0	0	0	0	1.7868e-05
Pseudomonas lurida								1					1			Salmonella enterica subsp. enterica serovar Mbandaka str. ATCC 51958	0	0	0	0	0	0	0	0	0	0	0.000124969	0	1.7868e-05
Salmonella enterica subsp. enterica serovar Mbandaka str. ATCC 51958											1		1			Yersinia pestis	0	0	0.000193237	0	0	0	0	0	0	0	0	0	1.7868e-05
Yersinia pestis			1										1			Salmonella enterica subsp. enterica serovar Panama str. ATCC 7378	0	0	0	0	0	0	0	0	0	0.000263574	0	0	1.7868e-05
Salmonella enterica subsp. enterica serovar Panama str. ATCC 7378										1			1			Proteus vulgaris	0	0	0	0	0	0	0	0	0.000268962	0	0	0	1.7868e-05
Proteus vulgaris									1				1			Salmonella enterica subsp. enterica serovar Senftenberg	0	8.83158e-05	0	0	0	0	0	0	0	0	0	0	1.7868e-05
Salmonella enterica subsp. enterica serovar Senftenberg		1											1			Yersiniaceae	0	0	0	0	0	0	0	0	0	0	0	0.000212089	1.7868e-05
Yersiniaceae												1	1			Salmonella enterica subsp. enterica serovar 1,4,[5],12:i:-	0	0	0.000193237	0	0	0	0	0	0	0	0	0	1.7868e-05
Salmonella enterica subsp. enterica serovar 1,4,[5],12:i:-			1										1			Leclercia sp. LSNIH1	0	0	0	0	0	0	0	0	0	0.000263574	0	0	1.7868e-05
Leclercia sp. LSNIH1										1			1			Leuconostoc gelidum subsp. gasicomitatum KG16-1	0	8.83158e-05	0	0	0	0	0	0	0	0	0	0	1.7868e-05
Leuconostoc gelidum subsp. gasicomitatum KG16-1		1											1			Kosakonia arachidis	0	0	0	0	0	0	0	0	0.000268962	0	0	0	1.7868e-05
Kosakonia arachidis									1				1			Loigolactobacillus	0	0	0	0	0	0.00170358	0	0	0	0	0	0	1.7868e-05
Loigolactobacillus						1							1			Myroides odoratus	0	0	0	0	0	0	0	0	0.000268962	0	0	0	1.7868e-05
Myroides odoratus									1				1			Izhakiella sp. KSNA2	0	0	0	0	0	0	0	0	0	0	0.000124969	0	1.7868e-05
Izhakiella sp. KSNA2											1		1			Fructilactobacillus sanfranciscensis	0	0	0	0	0	0	0	0	0	0	0.000124969	0	1.7868e-05
Fructilactobacillus sanfranciscensis											1		1			Massilia putida	0	0	0	0	0	0	0	0	0.000268962	0	0	0	1.7868e-05
Massilia putida									1				1			Lactobacillus gastricus	0	0	0	0	0	0.00170358	0	0	0	0	0	0	1.7868e-05
Lactobacillus gastricus						1							1			Lactobacillus helveticus	0	0	0	0.000209424	0	0	0	0	0	0	0	0	1.7868e-05
Lactobacillus helveticus				1									1			Lactobacillus hordei	0	0	0	0	0	0	0	0	0	0	0.000124969	0	1.7868e-05
Lactobacillus hordei											1		1			Pectinobacterium phage vB_PcaM_CBB	0	0	0	0	0	0	0	0	0.000268962	0	0	0	1.7868e-05
Pectinobacterium phage vB_PcaM_CBB									1				1			Lactobacillus kefiranofaciens ZW3	0	0	0	0	0	0	0	0	0	0	0.000124969	0	1.7868e-05
Lactobacillus kefiranofaciens ZW3											1		1			Flavobacterium anhuiense	0	0	0	0	0	0	0	0	0	0	0.000124969	0	1.7868e-05
Flavobacterium anhuiense											1		1			Lactobacillus malefermentans	0	0	0	0	0	0	0	0	0	0	0.000124969	0	1.7868e-05
Lactobacillus malefermentans											1		1			Lactobacillus oligofermentans DSM 15707 = LMG 22743	0	0	0	0	0	0.00170358	0	0	0	0	0	0	1.7868e-05
Lactobacillus oligofermentans DSM 15707 = LMG 22743						1							1			Kosakonia oryzae	0	0	0	0	0	0	0	0	0	0.000263574	0	0	1.7868e-05
Kosakonia oryzae										1			1			Lactobacillus paracasei ATCC 334	0	0	0	0	0	0	0	0	0	0	0.000124969	0	1.7868e-05
Lactobacillus paracasei ATCC 334											1		1			Lactobacillus plantarum DOMLa	0	0	0	0	0	0	0	0	0	0	0.000124969	0	1.7868e-05
Lactobacillus plantarum DOMLa											1		1			Levilactobacillus zymae	0	0	0	0.000209424	0	0	0	0	0	0	0	0	1.7868e-05
Levilactobacillus zymae				1									1			Massilia sp. YMA4	0	0	0	0	0	0	0	0	0	0	0.000124969	0	1.7868e-05
Massilia sp. YMA4											1		1			Microbacterium oleivorans	0	0	0	0	0	0	0	0	0.000268962	0	0	0	1.7868e-05
Microbacterium oleivorans									1				1			Klebsiella pneumoniae subsp. pneumoniae HS11286	0	8.83158e-05	0	0	0	0	0	0	0	0	0	0	1.7868e-05
Klebsiella pneumoniae subsp. pneumoniae HS11286		1											1			Klebsiella pneumoniae subsp. pneumoniae KPNIH27	0	8.83158e-05	0	0	0	0	0	0	0	0	0	0	1.7868e-05
Klebsiella pneumoniae subsp. pneumoniae KPNIH27		1											1			Paracoccus	0	0	0	0	0	0	0	0.000571755	0	0	0	0	1.7868e-05
Paracoccus								1					1			Gibbsiella quercinecans	0	8.83158e-05	0	0	0	0	0	0	0	0	0	0	1.7868e-05
Gibbsiella quercinecans		1											1			Hydrogenophaga sp. PBC	0	0	0	0	0	0	0	0	0.000268962	0	0	0	1.7868e-05
Hydrogenophaga sp. PBC									1				1			Janthinobacterium	0	0	0	0	0	0	0	0.000571755	0	0	0	0	1.7868e-05
Janthinobacterium								1					1			Flavobacterium alkalisoli	0	0	0	0	0	0	0	0	0	0	0.000124969	0	1.7868e-05
Flavobacterium alkalisoli											1		1			Fructilactobacillus fructivorans	0	0	0	0	0	0	0	0	0	0	0.000124969	0	1.7868e-05
Fructilactobacillus fructivorans											1		1			Klebsiella sp. LTGPAF-6F	0	0	0.000193237	0	0	0	0	0	0	0	0	0	1.7868e-05
Klebsiella sp. LTGPAF-6F			1										1			Fructilactobacillus lindneri	0	0	0	0	0	0	0	0	0	0	0.000124969	0	1.7868e-05
Fructilactobacillus lindneri											1		1			Hafnia	0	0	0	0	0	0	0	0	0	0	0.000124969	0	1.7868e-05
Hafnia											1		1			Leuconostoc gelidum subsp. gelidum	0	8.83158e-05	0	0	0	0	0	0	0	0	0	0	1.7868e-05
Leuconostoc gelidum subsp. gelidum		1											1			Flavobacterium sp. xlx-214	0	0	0	0	0	0	0	0	0	0.000263574	0	0	1.7868e-05
Flavobacterium sp. xlx-214										1			1			Ketogulonicigenium vulgare	0	0	0	0	0	0	0	0	0	0	0.000124969	0	1.7868e-05
Ketogulonicigenium vulgare											1		1			Hafnia sp. CBA7124	0	0	0	0	0	0	0	0.000571755	0	0	0	0	1.7868e-05
Hafnia sp. CBA7124								1					1			Lactococcus paracarnosus	0	0	0	0	0.000227739	0	0	0	0	0	0	0	1.7868e-05
Lactococcus paracarnosus					1								1			Lactococcus phage 50101	0	0	0	0	0	0	0	0	0	0	0	0.000212089	1.7868e-05
Lactococcus phage 50101												1	1			Lactococcus phage 51701	0	0	0	0	0	0	0	0	0	0	0	0.000212089	1.7868e-05
Lactococcus phage 51701												1	1			Lactococcus phage 63301	0	0	0	0	0	0	0	0	0	0.000263574	0	0	1.7868e-05
Lactococcus phage 63301										1			1			Listeria monocytogenes	0	0	0	0	0	0.00170358	0	0	0	0	0	0	1.7868e-05
Listeria monocytogenes						1							1			Lysobacter maris	0	0	0	0	0	0	0	0	0	0.000263574	0	0	1.7868e-05
Lysobacter maris										1			1			Lactococcus phage 98201	0	0	0	0	0	0	0	0	0.000268962	0	0	0	1.7868e-05
Lactococcus phage 98201									1				1			Massilia sp. WG5	0	0	0	0	0	0	0	0	0	0	0.000124969	0	1.7868e-05
Massilia sp. WG5											1		1			Massilia umbonata	0	0	0	0	0	0	0	0	0.000268962	0	0	0	1.7868e-05
Massilia umbonata									1				1			Methylobacterium sp. AMS5	0	0	0	0	0	0	0	0	0	0	0.000124969	0	1.7868e-05
Methylobacterium sp. AMS5											1		1			Microbacterium sp. BH-3-3-3	0	0	0	0	0	0	0	0	0	0	0.000124969	0	1.7868e-05
Microbacterium sp. BH-3-3-3											1		1			Lactococcus phage P1045	0	0	0	0	0	0	0	0	0	0	0	0.000212089	1.7868e-05
Lactococcus phage P1045												1	1			Myroides	0	0	0	0	0	0	0	0	0	0	0.000124969	0	1.7868e-05
Myroides											1		1			Novosphingobium resinovorum	0	0	0	0	0	0	0	0	0	0	0.000124969	0	1.7868e-05
Novosphingobium resinovorum											1		1			Oenococcus oeni	0	0	0	0	0	0	0	0	0	0	0.000124969	0	1.7868e-05
Oenococcus oeni											1		1			Paenibacillus sp. FSL H7-0357	0	0	0	0	0	0	0	0	0	0.000263574	0	0	1.7868e-05
Paenibacillus sp. FSL H7-0357										1			1			Lacticaseibacillus paracasei subsp. paracasei JCM 8130	0	0	0	0	0	0.00170358	0	0	0	0	0	0	1.7868e-05
Lacticaseibacillus paracasei subsp. paracasei JCM 8130						1							1			Lactococcus phage TP901-1	0	0	0	0	0	0	0	0	0	0	0	0.000212089	1.7868e-05
Lactococcus phage TP901-1												1	1			Pantoea ananatis LMG 20103	0	0	0	0	0	0	0	0	0	0.000263574	0	0	1.7868e-05
Pantoea ananatis LMG 20103										1			1			Herbaspirillum huttiense	0	0	0	0	0	0	0	0.000571755	0	0	0	0	1.7868e-05
Herbaspirillum huttiense								1					1			Flavobacterium nitrogenifigens	0	0	0	0	0	0	0	0	0	0.000263574	0	0	1.7868e-05
Flavobacterium nitrogenifigens										1			1			Klebsiella variicola At-22	0	0	0	0	0	0	0	0	0	0	0	0.000212089	1.7868e-05
Klebsiella variicola At-22												1	1			Pectobacterium atrosepticum	0	0	0	0	0	0	0	0	0.000268962	0	0	0	1.7868e-05
Pectobacterium atrosepticum									1				1			Leclercia sp. 1106151	0	0	0	0	0	0	0	0	0	0	0.000124969	0	1.7868e-05
Leclercia sp. 1106151											1		1			Escherichia coli KO11FL	0	0	0	0	0	0	0	0	0	0	0.000124969	0	1.7868e-05
Escherichia coli KO11FL											1		1			Alcaligenes faecalis	0	0	0	0	0	0	0	0	0.000268962	0	0	0	1.7868e-05
Alcaligenes faecalis									1				1			Brevundimonas mediterranea	0	0	0	0	0	0	0	0	0	0.000263574	0	0	1.7868e-05
Brevundimonas mediterranea										1			1			Dongshaea marina	0	0	0	0	0	0	0	0	0	0	0.000124969	0	1.7868e-05
Dongshaea marina											1		1			Enterobacter sp. HK169	0	8.83158e-05	0	0	0	0	0	0	0	0	0	0	1.7868e-05
Enterobacter sp. HK169		1											1			Dickeya paradisiaca Ech703	0	0	0	0	0	0	0	0.000571755	0	0	0	0	1.7868e-05
Dickeya paradisiaca Ech703								1					1			Brevundimonas sp. SGAir0440	0	0	0	0	0	0	0	0	0	0	0.000124969	0	1.7868e-05
Brevundimonas sp. SGAir0440											1		1			Brevundimonas vancanneytii	0	0	0	0	0	0	0	0	0.000268962	0	0	0	1.7868e-05
Brevundimonas vancanneytii									1				1			Enterobacter phage phiEap-2	0	0	0	0	0	0	0	0.000571755	0	0	0	0	1.7868e-05
Enterobacter phage phiEap-2								1					1			Burkholderiales	0	0	0	0	0	0	0	0	0	0	0.000124969	0	1.7868e-05
Burkholderiales											1		1			Azoarcus communis	0	0	0	0	0	0	0	0.000571755	0	0	0	0	1.7868e-05
Azoarcus communis								1					1			Acidovorax sp. KKS102	0	0	0	0	0	0	0	0	0	0	0.000124969	0	1.7868e-05
Acidovorax sp. KKS102											1		1			Blochmannia endosymbiont of Polyrhachis (Hedomyrma) turneri	0	0	0	0	0	0	0	0	0	0	0	0.000212089	1.7868e-05
Blochmannia endosymbiont of Polyrhachis (Hedomyrma) turneri												1	1			Acidovorax sp. RAC01	0	0	0	0	0	0	0	0	0	0.000263574	0	0	1.7868e-05
Acidovorax sp. RAC01										1			1			Carnobacterium divergens	0	0	0	0	0	0	0	0	0	0.000263574	0	0	1.7868e-05
Carnobacterium divergens										1			1			Edwardsiella tarda	0	0	0	0	0	0	0	0	0	0	0.000124969	0	1.7868e-05
Edwardsiella tarda											1		1			Carnobacterium inhibens subsp. gilichinskyi	0	0	0	0	0	0	0	0	0	0	0.000124969	0	1.7868e-05
Carnobacterium inhibens subsp. gilichinskyi											1		1			Acinetobacter sp. WCHAc010034	0	0	0	0	0	0	0	0	0	0.000263574	0	0	1.7868e-05
Acinetobacter sp. WCHAc010034										1			1			Caulobacter mirabilis	0	0	0	0	0	0	0	0	0	0	0.000124969	0	1.7868e-05
Caulobacter mirabilis											1		1			Aeromonas rivipollensis	0	0	0	0	0	0	0	0	0.000268962	0	0	0	1.7868e-05
Aeromonas rivipollensis									1				1			Cedecea	0	0	0	0	0	0	0	0	0	0.000263574	0	0	1.7868e-05
Cedecea										1			1			Erwinia billingiae Eb661	0	0	0	0	0	0	0	0	0	0	0.000124969	0	1.7868e-05
Erwinia billingiae Eb661											1		1			Cellulosilyticum lentocellum DSM 5427	0	0	0	0.000209424	0	0	0	0	0	0	0	0	1.7868e-05
Cellulosilyticum lentocellum DSM 5427				1									1			Erwinia phage vB_Eam-MM7	0	0	0	0	0	0	0	0	0	0.000263574	0	0	1.7868e-05
Erwinia phage vB_Eam-MM7										1			1			Chromobacterium violaceum	0	0	0	0	0	0	0	0	0	0	0.000124969	0	1.7868e-05
Chromobacterium violaceum											1		1			Erysipelothrix piscisicarius	0	8.83158e-05	0	0	0	0	0	0	0	0	0	0	1.7868e-05
Erysipelothrix piscisicarius		1											1			Chryseobacterium bernardetii	0	0	0	0	0	0	0	0	0.000268962	0	0	0	1.7868e-05
Chryseobacterium bernardetii									1				1			Chryseobacterium gleum	0	0	0	0	0	0	0	0	0	0	0.000124969	0	1.7868e-05
Chryseobacterium gleum											1		1			Dickeya poaceiphila	0	0	0	0	0	0	0	0	0	0	0	0.000212089	1.7868e-05
Dickeya poaceiphila												1	1			Edwardsiella	0	0	0	0	0	0	0	0	0	0.000263574	0	0	1.7868e-05
Edwardsiella										1			1			Chryseobacterium sp. G0201	0	0	0	0	0	0	0	0	0.000268962	0	0	0	1.7868e-05
Chryseobacterium sp. G0201									1				1			Acinetobacter baumannii	0	0	0	0	0	0	0	0	0	0.000263574	0	0	1.7868e-05
Acinetobacter baumannii										1			1			Enterobacter mori	0	0	0	0	0	0	0	0	0	0	0.000124969	0	1.7868e-05
Enterobacter mori											1		1			Enterobacter sp. E20	0	0	0.000193237	0	0	0	0	0	0	0	0	0	1.7868e-05
Enterobacter sp. E20			1										1			Aeromonas sp. ASNIH1	0	0	0	0	0	0	0	0	0	0.000263574	0	0	1.7868e-05
Aeromonas sp. ASNIH1										1			1			Agrobacterium larrymoorei	0	0	0	0	0	0	0	0	0.000268962	0	0	0	1.7868e-05
Agrobacterium larrymoorei									1				1			Enterococcus faecalis R712	0	8.83158e-05	0	0	0	0	0	0	0	0	0	0	1.7868e-05
Enterococcus faecalis R712		1											1			Citrobacter freundii complex sp. CFNIH4	0	0	0	0	0	0	0	0	0	0	0.000124969	0	1.7868e-05
Citrobacter freundii complex sp. CFNIH4											1		1			Citrobacter pasteurii	0	0	0	0	0	0	0	0	0	0	0.000124969	0	1.7868e-05
Citrobacter pasteurii											1		1			Arthrobacter sp. PGP41	0	0	0	0	0	0	0	0	0.000268962	0	0	0	1.7868e-05
Arthrobacter sp. PGP41									1				1			Erwinia pyrifoliae Ep1/96	0	0	0	0	0	0	0	0	0	0	0.000124969	0	1.7868e-05
Erwinia pyrifoliae Ep1/96											1		1			Acidovorax monticola	0	0	0	0	0	0	0	0	0.000268962	0	0	0	1.7868e-05
Acidovorax monticola									1				1			Citrobacter sp. CF971	0	0	0	0	0	0	0	0.000571755	0	0	0	0	1.7868e-05
Citrobacter sp. CF971								1					1			Bacillus velezensis	0	0	0	0	0	0	0	0	0	0	0.000124969	0	1.7868e-05
Bacillus velezensis											1		1			Citrobacter sp. LY-1	0	0	0	0	0	0	0	0	0	0	0.000124969	0	1.7868e-05
Citrobacter sp. LY-1											1		1			Dickeya dianthicola	0	0	0	0	0	0	0	0	0	0.000263574	0	0	1.7868e-05
Dickeya dianthicola										1			1			Dickeya phage vB_DsoM_JA29	0	0	0	0	0	0	0	0	0	0	0.000124969	0	1.7868e-05
Dickeya phage vB_DsoM_JA29											1		1			Dickeya solani	0	0	0	0	0	0	0	0	0	0.000263574	0	0	1.7868e-05
Dickeya solani										1			1			Citrobacter sp. RHBSTW-00127	0	0	0	0	0	0	0	0	0	0	0.000124969	0	1.7868e-05
Citrobacter sp. RHBSTW-00127											1		1			Acinetobacter piscicola	0	0	0	0	0	0	0	0	0.000268962	0	0	0	1.7868e-05
Acinetobacter piscicola									1				1			Citrobacter sp. RHBSTW-00535	0	0	0	0	0	0	0	0	0	0.000263574	0	0	1.7868e-05
Citrobacter sp. RHBSTW-00535										1			1			Elizabethkingia	0	0	0	0	0	0	0	0	0	0.000263574	0	0	1.7868e-05
Elizabethkingia										1			1			Citrobacter sp. RHBSTW-01013	0	0	0	0	0	0	0	0.000571755	0	0	0	0	1.7868e-05
Citrobacter sp. RHBSTW-01013								1					1			Acinetobacter sp. NEB149	0	0	0	0	0	0	0	0	0	0	0.000124969	0	1.7868e-05
Acinetobacter sp. NEB149											1		1			Acinetobacter sp. YH12138	0	0	0	0	0	0	0	0	0	0	0.000124969	0	1.7868e-05
Acinetobacter sp. YH12138											1		1			Enterobacter oligotrophicus	0	0	0	0	0	0	0	0	0	0.000263574	0	0	1.7868e-05
Enterobacter oligotrophicus										1			1			[Enterobacter] lignolyticus	0	0	0	0	0	0	0	0	0	0	0.000124969	0	1.7868e-05
[Enterobacter] lignolyticus											1		1			Comamonas	0	0	0	0	0	0	0	0	0	0	0.000124969	0	1.7868e-05
Comamonas											1		1			Companilactobacillus	0	0	0	0	0	0	0	0	0	0	0.000124969	0	1.7868e-05
Companilactobacillus											1		1			Companilactobacillus allii	0	0	0	0	0	0	0	0	0	0	0.000124969	0	1.7868e-05
Companilactobacillus allii											1		1			Enterococcus faecalis ARO1/DG	0	0	0	0	0	0	0	0	0	0.000263574	0	0	1.7868e-05
Enterococcus faecalis ARO1/DG										1			1			Enterococcus saigonensis	0	0	0	0	0	0	0.00246914	0	0	0	0	0	1.7868e-05
Enterococcus saigonensis							1						1			Enterococcus sp. M190262	0	8.83158e-05	0	0	0	0	0	0	0	0	0	0	1.7868e-05
Enterococcus sp. M190262		1											1			Achromobacter xylosoxidans	0	0	0	0	0	0	0	0	0	0.000263574	0	0	1.7868e-05
Achromobacter xylosoxidans										1			1			Cronobacter phage GW1	0	0	0	0	0	0	0	0	0	0.000263574	0	0	1.7868e-05
Cronobacter phage GW1										1			1			Arsenophonus nasoniae	0	0	0	0	0	0	0	0	0	0	0	0.000212089	1.7868e-05
Arsenophonus nasoniae												1	1			Cronobacter phage vB_CsaM_GAP32	0	0	0	0	0	0	0	0.000571755	0	0	0	0	1.7868e-05
Cronobacter phage vB_CsaM_GAP32								1					1			Erwinia phage Derbicus	0	0	0	0	0.000227739	0	0	0	0	0	0	0	1.7868e-05
Erwinia phage Derbicus					1								1			Erwinia phage vB_EamM_Huxley	0	0	0	0	0	0	0	0	0.000268962	0	0	0	1.7868e-05
Erwinia phage vB_EamM_Huxley									1				1			Cronobacter universalis NCTC 9529	0	0	0	0	0	0	0	0.000571755	0	0	0	0	1.7868e-05
Cronobacter universalis NCTC 9529								1					1			Erwinia phage vB_EamM_Y3	0	0	0	0	0	0	0	0	0	0.000263574	0	0	1.7868e-05
Erwinia phage vB_EamM_Y3										1			1			Cruoricaptor ignavus	0	0	0	0	0	0	0	0	0.000268962	0	0	0	1.7868e-05
Cruoricaptor ignavus									1				1			Acidovorax ebreus TPSY	0	0	0	0	0	0	0	0	0	0	0.000124969	0	1.7868e-05
Acidovorax ebreus TPSY											1		1			Delftia	0	0	0	0	0	0	0	0	0.000268962	0	0	0	1.7868e-05
Delftia									1				1			Erwinia sp. Ejp617	0	8.83158e-05	0	0	0	0	0	0	0	0	0	0	1.7868e-05
Erwinia sp. Ejp617		1											1			Bacillales	0	0	0	0	0	0	0	0	0	0	0.000124969	0	1.7868e-05
Bacillales											1		1			Delftia lacustris	0	0	0	0	0	0	0	0	0	0	0.000124969	0	1.7868e-05
Delftia lacustris											1		1			Escherichia	0	0	0	0	0	0	0	0	0.000268962	0	0	0	1.7868e-05
Escherichia									1				1			Escherichia coli APEC IMT5155	0	0	0	0	0	0	0	0.000571755	0	0	0	0	1.7868e-05
Escherichia coli APEC IMT5155								1					1			Escherichia coli O157:H7	0	8.83158e-05	0	0	0	0	0	0	0	0	0	0	1.7868e-05
Escherichia coli O157:H7		1											1			Derbicusvirus	0	0	0	0	0	0	0	0	0	0.000263574	0	0	1.7868e-05
Derbicusvirus										1			1			Bacillus thuringiensis	0	0	0	0	0	0	0	0	0	0.000263574	0	0	1.7868e-05
Bacillus thuringiensis										1			1			Diaphorobacter	0	0	0	0	0	0	0	0.000571755	0	0	0	0	1.7868e-05
Diaphorobacter								1					1			Bacteria	0	0	0	0	0	0	0	0	0	0.000263574	0	0	1.7868e-05
Bacteria										1			1			Diaphorobacter sp. HDW4A	0	0	0	0	0	0	0	0	0	0	0.000124969	0	1.7868e-05
Diaphorobacter sp. HDW4A											1		1			Diaphorobacter sp. HDW4B	0	0	0	0	0	0	0	0	0	0.000263574	0	0	1.7868e-05
Diaphorobacter sp. HDW4B										1			1			Diaphorobacter sp. JS3051	0	8.83158e-05	0	0	0	0	0	0	0	0	0	0	1.7868e-05
Diaphorobacter sp. JS3051		1											1

## Sheet: Arkusz3
Species / barcode	1 day (batch 1)	2 day (batch 1)	3 day (batch 1)	4 day (batch 1)	10 day (batch 1)	14 day (batch 1)	30 day (batch 1)	90 day (batch 1)	2 day (batch 2)	3 day (batch 2)	4 day (batch 2)	7 day (batch 2)	Overall
Leuconostoc mesenteroides	0.208265	0.241569	0.108099	0.124444	0.142618	0.0298338	0.0391823	0.0197531	0.00228702	0.00134481	0.000790722	0.000749813	0.0963978
Lactiplantibacillus plantarum	0.000545554	0.00106045	0.000618211	0.00618357	0.659895	0.0223184	0.100511	0.0617284	0.00628931	0.00645508	0.0221402	0.167708	0.0865168
Rahnella aquatilis	0.0467812	0.217603	0.126557	0.208116	0.000628272	0.000910954	0.00170358	0.00493827	0.0051458	0.00511027	0.00421719	0.00237441	0.0706143
Companilactobacillus heilongjiangensis	0.000409165	0.00106045	8.83158e-05	0.000386473	0.00125654	0.762469	0.00340716	0.0123457	0.00114351	0.000537924	0.000263574	0.0526118	0.0678626
Lactococcus lactis	0.192444	0.0313892	0.040537	0.0571981	0.00712042	0.020041	0.0459966	0.0123457	0.0428816	0.0761162	0.121244	0.0383654	0.0641997
Lactococcus lactis subsp. lactis	0.209356	0.0207847	0.0421266	0.0510145	0.00565445	0.0118424	0.0204429	0.00246914	0.056032	0.0543303	0.115973	0.0327418	0.0619662
Klebsiella grimontii	0.0274141	0.00233298	0.218758	0.125604	0.000209424	0.00318834	0.00170358	0.00246914	0.00171527	0.0034965	0.00263574	0.00124969	0.0606082
Pediococcus pentosaceus	0.000136388	0	0	0.000386473	0.00146597	0.00182191	0.168654	0.108642	0.0108634	0.0473373	0.0250395	0.205574	0.0374513
Rahnella	0.0163666	0.0850477	0.0562572	0.0830918	0.000209424	0.000683216	0.00340716	0	0.0051458	0.00484131	0.0060622	0.00462384	0.0300361
Kluyvera intermedia	0	0.00530223	8.83158e-05	0.00057971	0.000209424	0	0	0.00246914	0.117782	0.11646	0.0875066	0.0316171	0.0224243
Klebsiella sp. MPUS7	0.00872886	0.000424178	0.065707	0.0386473	0	0.000455477	0	0.00740741	0.00114351	0.000537924	0.000527148	0.000624844	0.0183326
Weissella cibaria	0.000136388	0.00466596	0	0	0.00188482	0.000227739	0	0	0.0531732	0.0599785	0.0788086	0.0431142	0.0177429
Latilactobacillus curvatus	0	0.000848356	8.83158e-05	0.00057971	0.0358115	0.000683216	0.0102215	0.0197531	0.0880503	0.0107585	0.0326832	0.0597351	0.017725
Pediococcus pentosaceus SL4	0.000136388	0.000212089	0.000176632	0.000386473	0.000209424	0.000455477	0.0596252	0.0222222	0.00457404	0.0260893	0.010543	0.0937266	0.0169389
Klebsiella	0.00681942	0.000848356	0.0510465	0.0380676	0.000209424	0.00113869	0	0	0.00228702	0.00242066	0.00131787	0.000624844	0.0153307
Lactococcus lactis subsp. cremoris	0.0324604	0.0769883	0.00238453	0.00966184	0.00586387	0.00819859	0.00170358	0.00246914	0.00343053	0.00161377	0.00579863	0.00112472	0.0140621
Klebsiella oxytoca	0.00613748	0.000636267	0.0439813	0.0266667	0	0.000910954	0	0.00246914	0.00171527	0.00134481	0.00131787	0.000874781	0.0126684
Rahnella aceris	0.00750136	0.0301166	0.0181047	0.0313043	0.000209424	0	0	0	0.00171527	0.0034965	0.00421719	0.00262434	0.0110424
Klebsiella sp. M5al	0.0047736	0.000848356	0.0348847	0.0224155	0.000209424	0.000455477	0	0	0.000571755	0.000537924	0.000527148	0.000249938	0.0100061
Lactococcus raffinolactis	0.00109111	0.0019088	0.000264947	0.000386473	0.000209424	0.000227739	0	0.00246914	0.0468839	0.0599785	0.039009	0.00899775	0.0098274
Lactococcus lactis subsp. cremoris KW2	0.00736498	0.0759279	0.000441579	0.00251208	0.00376963	0.00364382	0	0.00493827	0.00343053	0.00188273	0.00289931	0.000374906	0.00880892
Leclercia sp. 29361	0.00190944	0.00869565	0.00733021	0.00347826	0	0.000455477	0.00170358	0.00246914	0.0137221	0.0102205	0.0345282	0.0114971	0.00795126
Rahnella sp. Y9602	0.00545554	0.0212089	0.0161618	0.0206763	0	0	0	0.00246914	0.00114351	0.000537924	0.000527148	0.000499875	0.00787978
Citrobacter freundii	0.000272777	0.00148462	0.00229621	0.00154589	0	0.000227739	0	0.00246914	0.0394511	0.0317375	0.0358461	0.00712322	0.0075939
Rahnella aquatilis HX2	0.0058647	0.0129374	0.0141305	0.0268599	0	0	0	0.00493827	0.000571755	0.000537924	0.000790722	0.000124969	0.00736161
Latilactobacillus sakei	0.000545554	0.00148462	0.00415084	0.00135266	0.0198953	0.0489638	0.00851789	0.00246914	0.00171527	0.000806885	0.00158144	0.00212447	0.00732588
Lelliottia amnigena	0.00559193	0.0224814	0	0.000772947	0	0.000455477	0.00170358	0	0.023442	0.0223238	0.0110701	0.00924769	0.00703999
Lactococcus lactis subsp. lactis IO-1	0.0237316	0.000636267	0.00406253	0.00463768	0.000209424	0.000910954	0.00340716	0	0.00114351	0.00618612	0.00474433	0.00287428	0.00571776
Lactobacillaceae	0.000136388	0.000212089	0.000176632	0.000193237	0.0303665	0.00182191	0.0647359	0.00740741	0.00171527	0.00107585	0.00158144	0.0117471	0.00546761
Levilactobacillus brevis	0	0	0	0.0177778	0.000628272	0.014803	0.00851789	0.116049	0.00171527	0.000537924	0	0.00612347	0.00475289
Pediococcus inopinatus	0	0	0	0	0.000209424	0.0029606	0.0834753	0.488889	0	0	0	0	0.00466355
Enterococcus gallinarum	0.000136388	0.000212089	0.0157202	0.00985507	0.000209424	0.0029606	0.00170358	0	0	0.000268962	0.000527148	0.000374906	0.00450273
Pantoea agglomerans	0.00340971	0.0135737	0.00132474	0.000386473	0.000418848	0.00113869	0	0	0.0051458	0.0115654	0.0108065	0.00537366	0.00444913
Erwinia phage vB_EamM_RisingSun	0	0	8.83158e-05	0	0	0.000227739	0	0.00246914	0.00400229	0.0118343	0.026621	0.0111222	0.00435979
Enterococcus sp. CR-Ec1	0.000136388	0.000424178	0.013689	0.00772947	0	0.00341608	0	0	0.00114351	0.000268962	0.000263574	0.000499875	0.00394883
Leuconostoc mesenteroides subsp. mesenteroides	0.00859247	0.00890774	0.00432748	0.00541063	0.00565445	0.000910954	0.00170358	0.00493827	0	0.000268962	0	0.000374906	0.00393096
Pectobacterium versatile	0	0	0	0.000193237	0	0	0	0	0.0451687	0.0322754	0.00131787	0.00137466	0.00385949
Lelliottia jeotgali	0.0229133	0.0038176	0.000883158	0	0	0	0	0	0.00114351	0	0.000263574	0	0.00355573
Kosakonia cowanii	0.00204583	0.00275716	0.0113927	0.000193237	0	0	0.00170358	0	0.00343053	0.000537924	0.00131787	0.00137466	0.00326984
Klebsiella pneumoniae	0.000954719	0.000636267	0.0104213	0.00347826	0	0.000227739	0.00170358	0	0.00228702	0.00215169	0.000527148	0.00099975	0.00303756
Serratia quinivorans	0.0219585	0.000848356	8.83158e-05	0	0.000209424	0	0	0.00246914	0	0	0	0	0.00300182
Lactococcus garvieae	0.000409165	0.00148462	0.000794842	0.00115942	0.00188482	0.000910954	0.00511073	0	0.00400229	0.0118343	0.00738007	0.00437391	0.00276954
Leclercia adecarboxylata	0.000409165	0.000424178	0.000353263	0.000193237	0	0.000455477	0	0	0.0051458	0.0115654	0.010543	0.00612347	0.0027338
Lactococcus phage phiL47	0	0	0	0	0.000209424	0	0	0	0.00914808	0.00672405	0.0255667	0.00162459	0.00271593
Leuconostoc mesenteroides subsp. jonggajibkimchii	0.00695581	0.0078473	0.00282611	0.00328502	0.00251309	0.000227739	0	0	0	0.000268962	0	0	0.00269807
Enterococcus casseliflavus	0.000136388	0.000424178	0.00529895	0.00772947	0	0.000455477	0	0	0.00571755	0.00134481	0.00289931	0.00224944	0.00266233
Lactobacillus curvatus JCM 1096 = DSM 20019	0	0	0	0	0.00460733	0	0.00170358	0.00246914	0.0148656	0.00215169	0.00237217	0.00912272	0.00250152
Raoultella terrigena	0.000136388	0	0.000529895	0	0	0	0	0	0.00285878	0.00833782	0.00896152	0.00687328	0.00235857
Kosakonia cowanii JCM 10956 = DSM 18146	0.00109111	0.00275716	0.00821337	0.00057971	0	0	0	0	0	0.000537924	0.00131787	0.000624844	0.00230497
Acidovorax sp. 16-35-5	0	0	0	0	0	0	0	0	0.0137221	0.0107585	0.0060622	0.00487378	0.00225137
Erwinia persicina	0.000545554	0.00296925	0.000883158	0.00231884	0	0	0	0	0.00571755	0.00806885	0.00421719	0.00337416	0.00219776
Chryseobacterium indoltheticum	0.000136388	0	0	0	0	0	0	0.00246914	0.0114351	0.00968263	0.00369004	0.00449888	0.00192974
Serratia proteamaculans 568	0.014048	0.000212089	0	0	0	0.000227739	0	0	0	0	0	0	0.00187614
Enterobacteriaceae	0.000409165	0.000848356	0.00141305	0.000772947	0	0	0	0	0.00743282	0.00806885	0.00316289	0.00262434	0.0018404
Raoultella ornithinolytica	0.000681942	0.000636267	0.00229621	0.00154589	0	0	0	0	0.00171527	0.00430339	0.00474433	0.00249938	0.00176893
Acinetobacter johnsonii	0	0	0	0	0	0	0	0	0.00914808	0.0126412	0.00369004	0.00174956	0.00162599
Enterobacter sp. 638	0.000545554	0.00127253	0	0	0	0	0	0	0.00457404	0.00376547	0.00764365	0.00299925	0.00151878
Enterobacter ludwigii	0.000818331	0.000636267	0.00582884	0.000193237	0.000209424	0.000227739	0	0	0.00114351	0.000537924	0.000527148	0	0.00150091
Kosakonia sp. CCTCC M2018092	0.00136388	0	0.00591716	0	0	0	0	0	0	0.000268962	0.00131787	0	0.00148304
Weissella viridescens	0.000136388	0.0131495	8.83158e-05	0.00115942	0	0.00273286	0	0	0	0	0	0	0.00146518
Stenotrophomonas sp. LM091	0	0	0	0	0	0	0	0	0.00800457	0.00779989	0.00289931	0.00349913	0.00146518
Salmonella phage 7-11	0	0	0	0	0	0	0	0	0.00228702	0.00618612	0.00843437	0.00287428	0.00146518
Leuconostoc mesenteroides subsp. mesenteroides ATCC 8293	0.00450082	0.00339343	0.00114811	0.000772947	0.00167539	0.000227739	0.00170358	0	0	0	0	0.000124969	0.00137584
Stenotrophomonas maltophilia	0	0	0	0.000193237	0	0	0	0	0.00400229	0.00753093	0.00316289	0.00312422	0.00130436
Leuconostoc pseudomesenteroides	0.000272777	0.000636267	0.000529895	0.000772947	0.0104712	0	0.00170358	0	0.000571755	0	0.000790722	0.000249938	0.0012865
Rahnella sp. ERMR1:05	0.0012275	0.00212089	0.000353263	0.00057971	0	0	0	0	0.00228702	0.00295858	0.00158144	0.00299925	0.00126863
Pediococcus damnosus	0	0.000212089	8.83158e-05	0.000193237	0	0.000683216	0.102215	0.00740741	0	0	0	0.000249938	0.00126863
Lactococcus phage 949	0	0	0	0	0	0	0	0	0.00571755	0.00322754	0.0115973	0.000499875	0.00125076
Lactiplantibacillus plantarum subsp. plantarum	0	0	8.83158e-05	0	0.00816754	0	0.00170358	0	0	0	0.000263574	0.00312422	0.00119716
Leuconostoc mesenteroides subsp. dextranicum	0.00300055	0.00169671	0.00132474	0.0021256	0.00104712	0.000455477	0	0	0	0	0	0	0.00112568
Leclercia sp. 119287	0	0	8.83158e-05	0	0	0	0	0	0.00171527	0.0056482	0.00474433	0.00237441	0.00110782
Enterobacter sp. RHB15-C17	0.00177305	0.00551432	0.000176632	0.00115942	0	0	0	0	0.000571755	0	0.00184502	0.000749813	0.00108995
Klebsiella variicola	0.000272777	0.000636267	0.0038859	0.00193237	0	0	0	0	0.000571755	0	0	0	0.00107208
Lactococcus lactis subsp. cremoris A76	0.00163666	0.00678685	8.83158e-05	0.00057971	0	0.000683216	0	0	0.00114351	0.000806885	0.000263574	0.000124969	0.00103634
Enterococcus	0	0	0.00317937	0.00173913	0	0.00204965	0	0.00246914	0	0.000537924	0.000263574	0	0.00103634
Enterobacterales	0.000409165	0.00127253	0.00194295	0.00115942	0	0	0	0	0.00285878	0.00107585	0.00158144	0.000624844	0.00101848
Lactococcus lactis subsp. lactis NCDO 2118	0.00395526	0	0.000883158	0.000772947	0	0	0	0	0.00114351	0.000537924	0.00237217	0.000124969	0.00101848
Pseudomonas putida	0.000681942	0	0	0	0	0	0.00511073	0	0.0137221	0.0034965	0.00158144	0.000624844	0.00100061
Pseudomonas simiae	0.000545554	0.000212089	0	0	0	0	0	0	0.0125786	0.00672405	0.000527148	0.000124969	0.00098274
Stenotrophomonas sp. 364	0	0	0	0	0	0	0	0	0.00400229	0.00779989	0.00131787	0.00174956	0.00098274
Enterobacter hormaechei	0.00272777	0.000424178	0.000971474	0.000386473	0	0	0	0	0.00114351	0.00107585	0.00131787	0.000624844	0.000911268
Klebsiella michiganensis	0.0012275	0	0.00229621	0.00057971	0	0	0	0	0.00114351	0.000806885	0.00158144	0.000249938	0.000911268
Leuconostoc lactis	0.00204583	0.000636267	0.000264947	0.00057971	0.000209424	0.00501025	0	0	0.000571755	0	0.000263574	0.000124969	0.0008934
Lelliottia sp. WB101	0.000818331	0.00530223	0.000264947	0.00135266	0	0	0	0	0.00114351	0.000537924	0.000527148	0.000249938	0.000875532
Citrobacter braakii	0	0	0	0	0	0	0	0	0.00171527	0.00537924	0.00158144	0.00249938	0.000875532
Serratia liquefaciens	0.000272777	0	0.00176632	0.00231884	0	0	0	0	0	0.000268962	0.00158144	0.00099975	0.000875532
Enterobacter cloacae	0.00300055	0.000212089	8.83158e-05	0.000386473	0	0.000227739	0	0	0.00285878	0.00107585	0.00184502	0.000624844	0.000857664
Lactococcus lactis subsp. lactis bv. diacetylactis	0.0035461	0.00127253	8.83158e-05	0.000772947	0.000837696	0.000683216	0	0	0.000571755	0	0.000527148	0	0.000839796
Weissella confusa	0	0.000212089	0.00247284	0.00135266	0	0	0	0	0.000571755	0.000268962	0.0010543	0.000499875	0.000821928
Chryseobacterium balustinum	0	0	0	0	0	0	0	0	0.00343053	0.00457235	0.00158144	0.0019995	0.00080406
Serratia proteamaculans	0.00504637	0.000424178	8.83158e-05	0.000386473	0	0	0	0	0	0	0	0	0.000750456
unclassified Citrobacter	0.000136388	0	0.000176632	0.000193237	0	0	0	0	0.00285878	0.00295858	0.00237217	0.00112472	0.000678984
Enterobacter sp. DSM 30060	0.00381888	0	0.000794842	0	0	0	0	0.00246914	0	0	0	0	0.000678984
Obesumbacterium proteus	0.000681942	0.0019088	0.000971474	0.0021256	0	0	0	0	0	0.000268962	0	0	0.000661116
Enterobacter sp. SA187	0	0	0	0	0	0	0	0	0.00285878	0.00188273	0.00395361	0.00112472	0.000643248
Citrobacter	0.000136388	0	8.83158e-05	0.000193237	0	0	0	0	0.00171527	0.00430339	0.00158144	0.000749813	0.000607512
Lactococcus lactis subsp. lactis KF147	0.00177305	0	0.000353263	0.000966184	0	0	0	0	0	0.000268962	0.00131787	0.000624844	0.000589644
Citrobacter freundii complex	0	0	0	0.000193237	0	0	0	0	0.0051458	0.00268962	0.00289931	0.000249938	0.000589644
Lactobacillus backii	0	0.000212089	0	0	0.000418848	0.00136643	0.0204429	0.00246914	0.00228702	0	0.000263574	0.000499875	0.000553908
Escherichia coli	0.000272777	0	0.000706527	0.00057971	0	0	0	0	0.000571755	0.00161377	0.00131787	0.000749813	0.000553908
Lactiplantibacillus	0	0	0	0	0.00230366	0	0.00511073	0	0	0	0.0010543	0.00149963	0.00053604
Delftia acidovorans	0	0	0	0	0	0	0	0	0.00285878	0.00268962	0.00131787	0.00124969	0.00053604
Comamonas testosteroni	0	0	0	0	0	0	0	0	0.00400229	0.00242066	0.00131787	0.00112472	0.00053604
Lactobacillus sp. CBA3606	0	0	0	0	0.00628272	0	0	0	0	0	0	0	0.00053604
Leuconostoc mesenteroides KFRI-MG	0.00136388	0.00169671	0.000353263	0.000772947	0.000628272	0	0	0	0	0	0	0	0.000518172
Comamonas koreensis	0	0	0	0	0	0	0	0	0.00343053	0.00295858	0.000790722	0.00099975	0.000500304
Lactobacillus sakei subsp. sakei DSM 20017 = JCM 1157	0	0	0	0	0.000837696	0.00478251	0	0	0	0	0.000263574	0.000249938	0.000500304
Leuconostoc suionicum	0.000681942	0.00169671	0.000706527	0.000193237	0.000418848	0.000227739	0	0	0	0	0.000263574	0.000124969	0.000482436
Stenotrophomonas rhizophila	0	0	8.83158e-05	0	0	0	0	0	0.00114351	0.00268962	0.0010543	0.00124969	0.000482436
Pseudomonas putida NBRC 14164	0	0	0	0	0	0	0	0	0.00628931	0.00188273	0.00237217	0	0.000482436
Erwinia sp. J780	0.000954719	0.00106045	0	0	0	0	0	0	0.000571755	0.00161377	0.000263574	0.000749813	0.000464568
unclassified Siphoviridae	0.000136388	0.00106045	0	0	0	0	0	0	0.00171527	0.000537924	0.00316289	0.000249938	0.0004467
Aeromonas media	0	0.000212089	0	0	0	0	0	0	0.00171527	0.00295858	0.00263574	0	0.0004467
Sphingobacterium sp. ML3W	0	0	0	0	0	0	0	0	0.00400229	0.00107585	0.000790722	0.00137466	0.0004467
Acinetobacter calcoaceticus	0	0	0	0	0	0	0	0	0.000571755	0.00188273	0.00342646	0.000499875	0.0004467
Pantoea sp. CCBC3-3-1	0.00300055	0.000212089	0	0	0	0	0	0	0	0	0.000263574	0	0.000428832
Pantoea sp. SO10	0	0	0	0	0	0	0	0	0.00228702	0.000806885	0.00158144	0.00137466	0.000428832
Leuconostoc citreum	0.000818331	0.000636267	0.000441579	0.000772947	0.000209424	0	0	0	0	0.000537924	0	0.000249938	0.000410964
Citrobacter werkmanii	0	0	0	0	0	0	0	0	0.00285878	0.00215169	0.00237217	0.000124969	0.000410964
Citrobacter sp. BDA59-3	0.000272777	0	0	0	0	0	0	0	0.00285878	0.00215169	0.000790722	0.000499875	0.000393096
Kluyvera ascorbata	0	0	0	0	0	0	0	0	0.00171527	0.00322754	0.0010543	0.000374906	0.000393096
Pectobacterium carotovorum subsp. carotovorum	0	0	0	0	0	0	0	0	0.00228702	0.00457235	0.000263574	0	0.000393096
Enterobacter cancerogenus	0.000272777	0.00106045	0	0	0	0	0	0	0.00228702	0.00134481	0.000263574	0.000499875	0.000375228
Leuconostoc	0.000409165	0.00106045	0.000353263	0.00057971	0.000837696	0.000227739	0	0	0	0	0	0.000124969	0.000375228
Stenotrophomonas sp. 169	0.000136388	0	0	0	0	0	0	0	0.00171527	0.00268962	0.000527148	0.000624844	0.000375228
Lactococcus lactis subsp. lactis CV56	0.000545554	0.00127253	0.000264947	0	0.000209424	0	0	0	0	0.000537924	0	0.000499875	0.00035736
Lactobacillales	0.000409165	0.000636267	0	0.000386473	0.000418848	0.000227739	0	0.00740741	0	0.000537924	0	0.000499875	0.00035736
Klebsiella sp. STW0522-44	0	0	0	0	0	0	0	0	0	0.00268962	0.0010543	0.000749813	0.00035736
Enterococcus casseliflavus EC20	0	0	0.000176632	0.00173913	0	0.000227739	0	0	0.00114351	0.000806885	0.000527148	0.000124969	0.00035736
Salmonella enterica	0.000136388	0.000212089	0.000176632	0	0	0	0	0	0.00171527	0.00188273	0.000527148	0.000374906	0.000339492
Serratia plymuthica	0.000409165	0.000424178	0.000706527	0.000386473	0	0	0	0	0	0	0.000263574	0.000249938	0.000321624
Sphingobacterium multivorum	0	0	0	0	0	0	0	0	0	0.00215169	0.000263574	0.00112472	0.000321624
Lactobacillus plantarum 16	0	0	0	0.000193237	0.00104712	0	0.011925	0.00246914	0	0	0	0.000499875	0.000321624
Pectobacterium carotovorum	0	0	0	0	0	0	0	0	0.00285878	0.00295858	0.000263574	0.000124969	0.000321624
Leuconostoc kimchii	0.000954719	0.00106045	0	0.000193237	0.000837696	0	0	0	0	0	0	0	0.000303756
Enterococcus faecium	0.000272777	0.000424178	0.000441579	0.000386473	0.000209424	0.000227739	0	0	0.00114351	0.000268962	0	0.000124969	0.000303756
Enterobacter	0.000545554	0	0.000529895	0	0	0	0	0	0	0	0.0010543	0.000374906	0.000303756
Citrobacter portucalensis	0	0	0	0.000193237	0	0	0	0	0.00171527	0.00134481	0.00158144	0.000249938	0.000303756
Lactiplantibacillus argentoratensis	0	0	0	0	0	0.00318834	0.00340716	0	0	0	0	0.000124969	0.000303756
Pseudomonas fluorescens	0.000136388	0	0	0	0	0	0	0	0.00171527	0.00161377	0.000527148	0.000499875	0.000285888
Acinetobacter lwoffii	0	0	0	0	0	0	0	0	0.00171527	0.00161377	0.0010543	0.000374906	0.000285888
Pseudomonas monteilii	0	0	8.83158e-05	0.000193237	0	0	0	0	0.00114351	0.00242066	0.000263574	0.000249938	0.000285888
Leuconostoc kimchii IMSNU 11154	0.000545554	0.00106045	0.000264947	0.000386473	0.000209424	0	0	0	0	0	0	0	0.00026802
Serratia plymuthica 4Rx13	0	0.000636267	0.000529895	0.00115942	0	0	0	0	0	0	0	0	0.00026802
Carnobacterium maltaromaticum	0.000409165	0.000212089	0	0	0.000209424	0.000227739	0	0	0.00228702	0	0.000527148	0.000374906	0.00026802
Weissella paramesenteroides	0	0	0	0	0	0	0	0	0	0.000268962	0.000790722	0.00137466	0.00026802
Leclercia	0	0	0	0	0	0	0	0	0.000571755	0.00107585	0.0010543	0.000749813	0.00026802
Furfurilactobacillus rossiae	0	0	0	0	0.00167539	0.000910954	0	0	0	0	0.000263574	0.000249938	0.00026802
Pectobacterium polaris	0	0	0	0	0	0	0	0	0.00228702	0.00188273	0.000790722	0.000124969	0.00026802
Pectobacterium brasiliense	0	0.000212089	0.000618211	0	0	0	0	0	0.000571755	0.00107585	0	0.000124969	0.000250152
Citrobacter sp. RHBSTW-01044	0	0	0	0	0	0	0	0	0	0.00188273	0.000790722	0.000499875	0.000250152
Citrobacter sp. RHBSTW-00881	0	0	0	0.000193237	0	0	0	0	0.00114351	0.00134481	0.000790722	0.000374906	0.000250152
Kosakonia sp. SMBL-WEM22	0.000136388	0	0.000706527	0	0	0	0	0	0	0.000806885	0.000527148	0	0.000250152
Enterococcus faecalis	0.000272777	0.000424178	0.000353263	0	0	0.000227739	0	0	0	0.000268962	0.000527148	0.000124969	0.000232284
Klebsiella quasipneumoniae	0	0.000212089	0.000618211	0.000193237	0	0	0	0	0	0.000806885	0.000263574	0	0.000232284
Acinetobacter ursingii	0.00150027	0.000212089	0	0.000193237	0	0	0	0	0	0	0	0	0.000232284
Pseudomonas rhizosphaerae	0	0	0	0	0	0	0	0	0.00343053	0.000537924	0.000527148	0.000374906	0.000232284
Citrobacter sp. 172116965	0	0	0	0	0	0	0	0	0.00228702	0.00134481	0.000527148	0.000249938	0.000232284
Lactococcus phage LW31	0	0	0	0	0	0	0	0	0.00228702	0.000537924	0.00158144	0.000124969	0.000232284
Leuconostocaceae	0.000545554	0	0.000264947	0.00057971	0.000418848	0	0	0	0	0	0	0.000124969	0.000232284
Pseudomonas	0.000136388	0	0	0.000193237	0	0	0	0	0.00285878	0.00134481	0.000263574	0	0.000232284
Klebsiella michiganensis HKOPL1	0	0.000636267	0.000264947	0.00115942	0	0	0	0	0	0	0	0	0.000214416
Enterobacter asburiae	0	0.000212089	0	0	0	0	0	0	0.00228702	0.00107585	0.000527148	0.000124969	0.000214416
Pseudomonas koreensis	0.000136388	0.000212089	0	0	0	0	0	0	0	0.000806885	0.00184502	0	0.000214416
Lactiplantibacillus paraplantarum	0	0.000212089	8.83158e-05	0	0.000837696	0.000227739	0.00511073	0.00493827	0	0	0	0	0.000214416
Pectobacterium phage Nepra	0	0	0	0	0	0	0	0	0	0.000268962	0.0010543	0.000874781	0.000214416
Sphingobacterium sp. DR205	0	0	0	0	0	0	0	0	0.00171527	0.000806885	0	0.000749813	0.000214416
Limosilactobacillus fermentum	0	0	8.83158e-05	0	0	0.000455477	0.00340716	0	0.000571755	0	0	0.000749813	0.000214416
Companilactobacillus futsaii	0	0	0	0	0.000209424	0.000683216	0.00340716	0	0	0	0	0.000749813	0.000214416
Stenotrophomonas sp. MYb57	0	0	0	0	0	0	0	0	0	0.00134481	0.000527148	0.000624844	0.000214416
Stenotrophomonas sp. G4	0	0	0	0	0	0	0	0	0.00171527	0.000806885	0.000527148	0.000499875	0.000214416
Massilia oculi	0	0	0	0.000193237	0	0	0	0	0.00114351	0.00134481	0	0.000499875	0.000214416
Acinetobacter soli	0	0	0	0	0	0	0	0	0.000571755	0.000806885	0.00131787	0.000374906	0.000214416
Atlantibacter hermannii	0.000409165	0	0.000176632	0.000386473	0	0	0	0	0	0	0.000790722	0.000249938	0.000214416
Cedecea neteri	0	0.000212089	8.83158e-05	0	0	0	0	0	0.000571755	0.000537924	0.000790722	0.000374906	0.000196548
Acinetobacter johnsonii XBB1	0	0	0	0	0	0	0	0	0.000571755	0.00134481	0.000263574	0.000499875	0.000196548
Comamonas testosteroni TK102	0	0	0	0	0	0	0	0	0.00114351	0.00107585	0.000263574	0.000499875	0.000196548
Pseudomonas fulva 12-X	0	0	0	0	0	0	0	0	0.00114351	0.00161377	0.000263574	0.000249938	0.000196548
Lacticaseibacillus paracasei	0	0	0	0	0.000209424	0.000227739	0.011925	0	0	0	0	0.000249938	0.000196548
Lactococcus phage WRP3	0	0	8.83158e-05	0	0	0	0	0	0	0.000537924	0.00184502	0.000124969	0.000196548
Serratia fonticola	0.000272777	0	0	0	0	0	0	0	0	0.00161377	0.000527148	0.000124969	0.000196548
Streptococcus thermophilus	0.000681942	0	0	0.000193237	0	0	0.00170358	0	0.000571755	0	0.000527148	0.000124969	0.000196548
Citrobacter sp. RHBSTW-00524	0.000136388	0	0	0	0	0	0	0	0.00114351	0.00161377	0.000263574	0.000124969	0.000196548
Citrobacter sp. RHBSTW-00986	0	0	0	0	0	0	0	0	0.00228702	0.00134481	0.000263574	0.000124969	0.000196548
Enterococcus sp. FDAARGOS_375	0	0	0.000441579	0.000772947	0	0.000227739	0	0	0	0	0.000263574	0	0.000196548
Granulibacter bethesdensis	0	0	0.000794842	0.000386473	0	0	0	0	0	0	0	0	0.000196548
Exiguobacterium sp. U13-1	0.00150027	0	0	0	0	0	0	0	0	0	0	0	0.000196548
Lactococcus lactis subsp. cremoris NZ9000	0.000681942	0.000424178	0	0.000193237	0	0	0	0	0.000571755	0.000268962	0	0	0.00017868
Pediococcus acidilactici	0	0.000212089	0	0	0	0.000227739	0.00340716	0	0	0	0.000263574	0.000624844	0.00017868
Enterobacter kobei	0.000272777	0.000212089	0.000264947	0	0	0	0	0	0	0.000268962	0.000527148	0.000124969	0.00017868
Janthinobacterium lividum	0	0	0	0	0	0	0	0	0	0.00107585	0.000263574	0.000624844	0.00017868
Pectobacterium phage vB_PatP_CB4	0	0	0	0	0	0	0	0	0	0.000537924	0.00131787	0.000374906	0.00017868
Citrobacter sp. RHBSTW-00887	0	0	0	0	0	0	0	0	0	0.00134481	0.000527148	0.000374906	0.00017868
Janthinobacterium sp. LM6	0	0	0	0	0	0	0	0	0.00114351	0.00107585	0.000527148	0.000249938	0.00017868
Lactococcus phage phiQ1	0	0	0	0	0	0	0	0	0.00114351	0.000537924	0.00131787	0.000124969	0.00017868
Lactobacillus plantarum ZJ316	0	0	0	0.000386473	0.00125654	0	0	0	0	0	0.000263574	0.000124969	0.00017868
Enterobacter cloacae complex	0	0	0.000441579	0	0	0	0	0	0	0.000806885	0.000527148	0	0.00017868
Pectobacterium odoriferum	0	0	0	0	0	0	0	0	0.000571755	0.00242066	0	0	0.00017868
Serratia marcescens	0.000818331	0	0.000264947	0	0	0	0	0	0.000571755	0	0	0	0.00017868
Leuconostoc sp. LN180020	0.000272777	0.000424178	0.000176632	0	0.000628272	0	0	0	0	0	0	0	0.000160812
Lactobacillus fermentum IFO 3956	0	0	0	0	0	0	0	0	0	0.000268962	0	0.00099975	0.000160812
Pectobacterium phage phiA41	0	0	0	0	0	0	0	0	0	0.000268962	0.000790722	0.000624844	0.000160812
Stenotrophomonas indicatrix	0	0	0	0	0	0	0	0	0.000571755	0.000537924	0.000527148	0.000499875	0.000160812
Delftia sp. Cs1-4	0	0	0	0	0	0	0	0	0.00114351	0.000806885	0	0.000499875	0.000160812
Latilactobacillus	0	0	0	0	0.000628272	0	0.00340716	0	0	0	0	0.000499875	0.000160812
Achromobacter spanius	0	0	0	0	0	0	0	0	0.000571755	0.00107585	0.000263574	0.000374906	0.000160812
Ewingella americana	0.000272777	0	0	0	0	0	0	0	0.000571755	0.000537924	0.000263574	0.000374906	0.000160812
Pseudomonas sp. URMO17WK12:I11	0	0	0	0	0	0	0	0	0.00114351	0.00107585	0	0.000374906	0.000160812
Acinetobacter sp. MYb10	0	0	0	0	0	0	0	0	0.000571755	0.00107585	0.000527148	0.000249938	0.000160812
Acinetobacter pittii	0.000545554	0	0	0	0	0	0.00170358	0	0.000571755	0.000268962	0	0.000249938	0.000160812
Citrobacter sp. TSA-1	0	0	0	0.000386473	0	0	0	0	0	0.00107585	0.000527148	0.000124969	0.000160812
Klebsiella aerogenes	0	0	8.83158e-05	0.000193237	0	0	0	0	0	0.00134481	0.000527148	0	0.000160812
Pseudomonas azotoformans	0.000818331	0	0	0	0	0.000227739	0	0	0.00114351	0	0	0	0.000160812
Companilactobacillus zhachilii	0	0	0	0	0	0.00204965	0	0	0	0	0	0	0.000160812
Streptococcus parauberis	0.000136388	0.000848356	0	0	0	0	0	0	0.000571755	0	0.000527148	0	0.000142944
Serratia	0.000681942	0.000212089	0	0	0	0	0	0	0.000571755	0	0	0.000124969	0.000142944
Liquorilactobacillus nagelii	0	0	0	0	0	0	0.00340716	0	0	0	0	0.000749813	0.000142944
Lactiplantibacillus pentosus	0	0	0	0	0.000418848	0	0	0	0	0	0.000263574	0.000624844	0.000142944
Hafnia alvei	0	0	8.83158e-05	0	0	0	0	0	0.00171527	0.000268962	0	0.000374906	0.000142944
Enterobacter roggenkampii	0	0	8.83158e-05	0	0	0	0	0	0.00228702	0	0	0.000374906	0.000142944
Cronobacter phage vB_CsaP_GAP52	0	0	0	0	0	0	0	0	0	0	0.00158144	0.000249938	0.000142944
Phytobacter ursingii	0	0	0	0	0	0	0	0	0.00114351	0.000806885	0.000263574	0.000249938	0.000142944
Janthinobacterium agaricidamnosum	0	0	0	0	0	0	0	0	0.00114351	0.000806885	0.000263574	0.000249938	0.000142944
Leclercia sp. LSNIH3	0	0	0	0	0	0.000227739	0	0	0	0	0.00158144	0.000124969	0.000142944
Enterobacter cloacae complex sp. FDA-CDC-AR_0132	0.000409165	0	0.000264947	0	0	0	0	0	0	0	0.000263574	0.000124969	0.000142944
Pseudomonas fulva	0	0	0	0	0	0	0	0	0.000571755	0.00161377	0	0.000124969	0.000142944
Pantoea ananatis	0.000272777	0	0.000176632	0.000386473	0	0	0	0	0	0.000268962	0	0.000124969	0.000142944
Companilactobacillus crustorum	0	0	0	0	0	0.00136643	0.00170358	0.00246914	0	0	0	0	0.000142944
Serratia plymuthica PRI-2C	0.00109111	0	0	0	0	0	0	0	0	0	0	0	0.000142944
Exiguobacterium sp. ZWU0009	0.00109111	0	0	0	0	0	0	0	0	0	0	0	0.000142944
Weissella koreensis	0.000272777	0.000424178	8.83158e-05	0	0.000209424	0	0	0	0	0.000268962	0	0	0.000125076
Lactococcus	0.000272777	0.000212089	8.83158e-05	0	0	0	0	0	0	0.000806885	0	0	0.000125076
Enterococcus sp. FDAARGOS_553	0	0	8.83158e-05	0	0	0	0	0.00246914	0	0	0	0.000624844	0.000125076
Raoultella planticola	0	0	8.83158e-05	0	0	0	0	0	0.000571755	0	0.000263574	0.000499875	0.000125076
Stenotrophomonas	0	0	0	0	0	0	0	0	0.000571755	0.000806885	0	0.000374906	0.000125076
Klebsiella sp. RHBSTW-00464	0	0	0	0	0	0	0	0	0	0.000537924	0.000790722	0.000249938	0.000125076
Raoultella	0	0	0	0	0	0	0	0	0.000571755	0.000268962	0.000790722	0.000249938	0.000125076
Lacticaseibacillus	0	0	0	0	0	0	0.00851789	0	0	0	0	0.000249938	0.000125076
Citrobacter sp. RHBSTW-00599	0	0	0	0	0	0	0	0	0.000571755	0.00107585	0.000263574	0.000124969	0.000125076
Serratia sp. P2ACOL2	0.000545554	0	0	0	0	0	0	0	0	0.000268962	0.000263574	0.000124969	0.000125076
Erwinia billingiae	0.000681942	0	0	0	0	0	0	0	0	0	0.000263574	0.000124969	0.000125076
Citrobacter sp. RHB36-C18	0	0	0	0	0	0	0	0	0.000571755	0.00134481	0	0.000124969	0.000125076
Acinetobacter sp. NEB 394	0	0	0	0	0	0	0	0	0.000571755	0.00134481	0	0.000124969	0.000125076
Brevundimonas naejangsanensis	0	0	0	0	0	0	0	0	0	0.000806885	0.0010543	0	0.000125076
Citrobacter sp. RHBSTW-00570	0	0	0	0	0	0	0	0	0.000571755	0.000806885	0.000790722	0	0.000125076
Aeromonas hydrophila	0	0	0	0	0	0	0	0	0	0.00134481	0.000527148	0	0.000125076
Pseudomonas entomophila	0.000136388	0	0	0	0	0	0	0	0.000571755	0.000806885	0.000527148	0	0.000125076
unclassified Enterobacter	0.000272777	0	0.000353263	0	0	0	0	0	0	0.000268962	0	0	0.000125076
Lactobacillus coryniformis	0	0	0	0	0.000209424	0	0.00851789	0	0.000571755	0	0	0	0.000125076
Dickeya zeae	0.000136388	0	0.000353263	0.000193237	0	0	0	0	0.000571755	0	0	0	0.000125076
Lactobacillus coryniformis subsp. coryniformis KCTC 3167 = DSM 20001	0	0	0	0	0	0	0.011925	0	0	0	0	0	0.000125076
unclassified Exiguobacterium	0.000954719	0	0	0	0	0	0	0	0	0	0	0	0.000125076
root	0	0.000636267	0	0	0.000209424	0.000227739	0.00170358	0	0	0	0	0	0.000107208
Yersinia enterocolitica	0	0.000212089	0.000176632	0	0	0	0	0	0	0	0.000527148	0.000124969	0.000107208
Pantoea vagans	0	0.000212089	0	0	0	0	0	0	0	0.000806885	0.000263574	0.000124969	0.000107208
Achromobacter sp. B7	0	0	0	0	0	0	0	0	0	0.000268962	0.000263574	0.000499875	0.000107208
Acinetobacter	0	0	0	0	0	0	0	0	0	0.000806885	0	0.000374906	0.000107208
Acinetobacter guillouiae	0	0	0	0	0	0	0	0	0	0.000268962	0.000790722	0.000249938	0.000107208
Delftia acidovorans SPH-1	0	0	0	0	0	0	0	0	0.00114351	0.000268962	0.000263574	0.000249938	0.000107208
Pseudomonas sp. SWI7	0	0	0	0	0	0	0	0	0	0.00107585	0	0.000249938	0.000107208
Flavobacterium johnsoniae UW101	0	0	0	0	0	0	0	0	0	0.000806885	0.000527148	0.000124969	0.000107208
Cedecea lapagei	0	0	0	0	0	0	0	0	0.00114351	0.000537924	0.000263574	0.000124969	0.000107208
Janthinobacterium sp. HH102	0	0	0	0	0	0	0	0	0.00171527	0.000268962	0.000263574	0.000124969	0.000107208
Serratia liquefaciens ATCC 27592	0.000409165	0	0	0	0	0	0	0	0	0.000537924	0	0.000124969	0.000107208
Pectobacterium parmentieri	0	0	0.000353263	0	0	0	0	0	0.000571755	0	0	0.000124969	0.000107208
Pediococcus claussenii ATCC BAA-344	0	0	0	0.000386473	0.000418848	0	0.00170358	0	0	0	0	0.000124969	0.000107208
Sphingomonas sp. PAMC26645	0	0	0	0	0	0	0	0	0	0.000537924	0.0010543	0	0.000107208
Pseudomonas psychrotolerans	0.000136388	0	0	0	0	0	0	0	0	0.00134481	0	0	0.000107208
unclassified Pseudomonas	0	0	0	0	0	0	0	0	0.00171527	0.000806885	0	0	0.000107208
Dickeya sp. Secpp 1600	0	0	0.000353263	0.000193237	0	0	0	0	0	0.000268962	0	0	0.000107208
Lactobacillus paracollinoides	0	0	0	0.000193237	0.000209424	0.000227739	0.00340716	0.00246914	0	0	0	0	0.000107208
Lacticaseibacillus rhamnosus	0	0	0	0	0	0	0.0102215	0	0	0	0	0	0.000107208
Lentilactobacillus parabuchneri	0	0	0	0	0.000209424	0	0.00851789	0	0	0	0	0	0.000107208
Klebsiella pneumoniae subsp. pneumoniae Kp13	0	0	0.000264947	0.00057971	0	0	0	0	0	0	0	0	0.000107208
Lactococcus phage Q33	0.000136388	0.000848356	0	0	0	0	0	0	0	0	0	0	8.934e-05
Yersinia intermedia	0.000136388	0.000424178	0.000176632	0	0	0	0	0	0	0	0	0	8.934e-05
Sanguibacter keddieii DSM 10542	0	0.000212089	0	0	0	0	0	0	0.000571755	0.000806885	0	0	8.934e-05
Lactococcus lactis subsp. lactis Il1403	0.000272777	0.000212089	8.83158e-05	0.000193237	0	0	0	0	0	0	0	0	8.934e-05
Lactobacillus fermentum F-6	0	0	0	0	0	0	0	0	0	0	0	0.000624844	8.934e-05
Lactobacillus nenjiangensis	0	0	0	0	0	0	0	0.00246914	0	0	0	0.000499875	8.934e-05
Ligilactobacillus acidipiscis	0	0	0	0	0	0	0	0	0.000571755	0	0.000263574	0.000374906	8.934e-05
Delftia sp. HK171	0	0	0	0	0	0	0	0	0	0.000537924	0	0.000374906	8.934e-05
Enterococcus avium	0	0	0	0	0	0	0	0	0.000571755	0.000268962	0	0.000374906	8.934e-05
Weissella hellenica	0.000136388	0	0	0	0	0	0	0	0	0.000268962	0	0.000374906	8.934e-05
Paenibacillus bovis	0	0	0	0	0	0	0	0	0	0.000268962	0.000527148	0.000249938	8.934e-05
Delftia tsuruhatensis	0	0	0	0	0	0	0	0	0	0.000268962	0.000527148	0.000249938	8.934e-05
Janthinobacterium svalbardensis	0	0	0	0	0	0	0	0	0	0.000537924	0.000263574	0.000249938	8.934e-05
Sphingobacterium sp. G1-14	0	0	0	0	0	0	0	0	0	0.000806885	0	0.000249938	8.934e-05
Enterobacter cloacae complex sp. ECNIH7	0	0	0	0	0	0	0	0	0.000571755	0.000537924	0	0.000249938	8.934e-05
Enterococcus gilvus	0	0	0	0	0	0	0	0	0.00114351	0.000268962	0	0.000249938	8.934e-05
Saccharibacillus brassicae	0.000272777	0	0	0	0	0	0	0	0.000571755	0	0	0.000249938	8.934e-05
Sphingobacterium	0	0	0	0	0	0	0	0	0.000571755	0.000537924	0.000263574	0.000124969	8.934e-05
[Enterobacter] lignolyticus SCF1	0.000136388	0	0	0	0	0	0	0	0.00114351	0	0.000263574	0.000124969	8.934e-05
unclassified Klebsiella	0	0	0	0	0	0	0	0	0.000571755	0.000806885	0	0.000124969	8.934e-05
Lactococcus phage P596	0	0	0	0	0	0	0	0	0.00171527	0.000268962	0	0.000124969	8.934e-05
Kosakonia sacchari	0.000136388	0	8.83158e-05	0	0	0	0	0	0.000571755	0.000268962	0	0.000124969	8.934e-05
Lactobacillus buchneri subsp. silagei CD034	0	0	0	0	0	0	0.00681431	0	0	0	0	0.000124969	8.934e-05
Limosilactobacillus reuteri	0	0	0	0	0	0.000910954	0	0	0	0	0	0.000124969	8.934e-05
Erwinia	0.000545554	0	0	0	0	0	0	0	0	0	0	0.000124969	8.934e-05
Citrobacter sp. RHB35-C21	0	0	0	0	0	0	0	0	0.00171527	0	0.000527148	0	8.934e-05
Citrobacter youngae	0	0	0	0	0	0	0	0	0.000571755	0.000806885	0.000263574	0	8.934e-05
Pseudomonas putida S13.1.2	0	0	0	0	0	0	0	0	0.00114351	0.000537924	0.000263574	0	8.934e-05
Klebsiella pneumoniae subsp. pneumoniae	0	0	0.000264947	0.000193237	0	0	0	0	0	0	0.000263574	0	8.934e-05
Lactococcus petauri	0.000136388	0	0	0	0.000209424	0	0	0	0	0.000806885	0	0	8.934e-05
Pseudomonas sp. NIBRBAC000502773	0.000545554	0	0	0	0	0	0	0	0.000571755	0	0	0	8.934e-05
Lactobacillus brevis KB290	0	0	0	0.000386473	0	0.000455477	0	0.00246914	0	0	0	0	8.934e-05
Yersinia kristensenii	0	0	0.000353263	0.000193237	0	0	0	0	0	0	0	0	8.934e-05
Lactococcus phage r1t	0	0.000848356	0	0	0	0	0	0	0	0	0	0	7.1472e-05
Lactococcus lactis subsp. cremoris UC509.9	0.000136388	0.000636267	0	0	0	0	0	0	0	0	0	0	7.1472e-05
Acidovorax avenae subsp. avenae ATCC 19860	0	0.000212089	0	0	0	0	0	0	0.000571755	0.000537924	0	0	7.1472e-05
Lactococcus allomyrinae	0.000272777	0.000212089	0	0.000193237	0	0	0	0	0	0	0	0	7.1472e-05
Levilactobacillus suantsaii	0	0	0	0	0	0	0.00170358	0	0	0	0	0.000374906	7.1472e-05
Sphingobacterium sp. B29	0	0	0	0	0	0	0	0	0	0.000268962	0.000263574	0.000249938	7.1472e-05
Lactococcus garvieae ATCC 49156	0	0	0	0	0	0	0	0	0	0.000268962	0.000263574	0.000249938	7.1472e-05
Citrobacter sp. LUTT5	0	0	0	0	0	0	0	0	0	0.000268962	0.000263574	0.000249938	7.1472e-05
Brevundimonas sp. GW460-12-10-14-LB2	0	0	0	0	0	0	0	0	0.000571755	0	0.000263574	0.000249938	7.1472e-05
Leclercia sp. J807	0.000136388	0	0	0	0	0	0	0	0	0.000268962	0	0.000249938	7.1472e-05
Paucilactobacillus	0	0	0	0	0	0	0.00170358	0	0.000571755	0	0	0.000249938	7.1472e-05
Pantoea sp. PSNIH1	0	0	0	0	0	0	0	0	0	0	0.000790722	0.000124969	7.1472e-05
Agrobacterium fabrum	0	0	0	0	0	0	0	0	0	0.000268962	0.000527148	0.000124969	7.1472e-05
Enterobacter sp. E76	0	0	0	0	0	0	0	0	0.000571755	0	0.000527148	0.000124969	7.1472e-05
Pseudomonas mendocina	0	0	0	0	0	0	0	0	0	0.000537924	0.000263574	0.000124969	7.1472e-05
Buttiauxella agrestis	0	0	0	0	0	0	0	0	0	0.000537924	0.000263574	0.000124969	7.1472e-05
Janthinobacterium sp. SNU WT3	0	0	0	0	0	0	0	0	0.000571755	0.000268962	0.000263574	0.000124969	7.1472e-05
Rouxiella badensis	0.000136388	0	0	0.000193237	0	0	0	0	0	0	0.000263574	0.000124969	7.1472e-05
Klebsiella sp. BDA134-6	0	0	0.000176632	0	0	0	0	0	0	0	0.000263574	0.000124969	7.1472e-05
Lactococcus piscium MKFS47	0	0	0	0	0	0.000227739	0	0	0.000571755	0.000268962	0	0.000124969	7.1472e-05
Acidovorax citrulli	0	0	0	0	0.000209424	0	0	0	0.000571755	0.000268962	0	0.000124969	7.1472e-05
Leclercia sp. W17	0	0	0.000176632	0	0	0	0	0	0	0.000268962	0	0.000124969	7.1472e-05
Leuconostoc garlicum	0.000136388	0	0	0	0	0.000455477	0	0	0	0	0	0.000124969	7.1472e-05
Kosakonia	0.000136388	0	0	0	0	0	0	0	0	0.000537924	0.000263574	0	7.1472e-05
Phytobacter sp. SCO41	0	0	8.83158e-05	0	0	0	0	0	0.000571755	0.000268962	0.000263574	0	7.1472e-05
Klebsiella huaxiensis	0	0	8.83158e-05	0	0	0	0	0	0.000571755	0.000268962	0.000263574	0	7.1472e-05
Pseudomonas sp. R84	0.000272777	0	0	0	0	0	0	0	0	0.000268962	0.000263574	0	7.1472e-05
Pseudomonas aeruginosa	0	0	0.000264947	0	0	0	0	0	0	0	0.000263574	0	7.1472e-05
Pectobacterium carotovorum subsp. carotovorum PCC21	0	0	0	0.000193237	0	0	0	0	0	0.000806885	0	0	7.1472e-05
Flavobacterium sp. HYN0086	0	0	0	0	0	0	0	0	0.00114351	0.000537924	0	0	7.1472e-05
Pseudomonas fluorescens A506	0	0	0	0	0	0	0	0	0.00171527	0.000268962	0	0	7.1472e-05
Lactococcus phage P335 sensu lato	0.000409165	0	0	0	0	0	0	0.00246914	0	0	0	0	7.1472e-05
Lacticaseibacillus paracasei subsp. paracasei	0	0	0	0	0	0	0.00681431	0	0	0	0	0	7.1472e-05
Lactobacillus plantarum JDM1	0	0	0	0	0.000837696	0	0	0	0	0	0	0	7.1472e-05
Dickeya zeae EC1	0	0	0.000176632	0.000386473	0	0	0	0	0	0	0	0	7.1472e-05
Exiguobacterium acetylicum	0.000545554	0	0	0	0	0	0	0	0	0	0	0	7.1472e-05
Mixta calida	0	0.000424178	8.83158e-05	0	0	0	0	0	0	0	0	0	5.3604e-05
Weissella soli	0.000136388	0.000424178	0	0	0	0	0	0	0	0	0	0	5.3604e-05
Scandinavium goeteborgense	0	0.000212089	0	0	0	0	0	0	0	0	0.000527148	0	5.3604e-05
Pantoea stewartii	0	0.000212089	0	0	0	0	0	0	0	0.000537924	0	0	5.3604e-05
Enterobacter sp. N18-03635	0	0.000212089	0	0	0	0	0	0	0.000571755	0.000268962	0	0	5.3604e-05
Leuconostoc carnosum	0.000136388	0.000212089	8.83158e-05	0	0	0	0	0	0	0	0	0	5.3604e-05
Lactococcus lactis subsp. cremoris MG1363	0.000272777	0.000212089	0	0	0	0	0	0	0	0	0	0	5.3604e-05
Enterobacter sp. RHBSTW-00975	0.000272777	0.000212089	0	0	0	0	0	0	0	0	0	0	5.3604e-05
Bacillus coagulans	0	0	0	0	0	0	0	0	0	0	0	0.000374906	5.3604e-05
Brevundimonas vesicularis	0	0	0	0	0	0	0	0	0	0	0.000263574	0.000249938	5.3604e-05
unclassified Leclercia	0	0	0	0	0	0	0	0	0	0.000268962	0	0.000249938	5.3604e-05
Xanthomonas arboricola pv. juglandis	0	0	0	0	0	0	0	0	0.000571755	0	0	0.000249938	5.3604e-05
Carnobacterium maltaromaticum LMA28	0	0	0	0	0	0	0	0	0.000571755	0	0	0.000249938	5.3604e-05
Enterobacter sp. 18A13	0	0	0	0	0	0	0	0	0.000571755	0	0	0.000249938	5.3604e-05
Lacticaseibacillus paracasei subsp. tolerans	0	0	0	0	0	0.000227739	0	0	0	0	0	0.000249938	5.3604e-05
Pantoea dispersa	0.000136388	0	0	0	0	0	0	0	0	0	0	0.000249938	5.3604e-05
Enterobacter bugandensis	0	0	0	0	0	0	0	0	0	0	0.000527148	0.000124969	5.3604e-05
Acinetobacter oleivorans DR1	0	0	0	0	0	0	0	0	0	0	0.000527148	0.000124969	5.3604e-05
Variovorax sp. 38R	0	0	0	0	0	0	0	0	0	0.000268962	0.000263574	0.000124969	5.3604e-05
Pantoea phage vB_PagM_SSEM1	0	0	0	0	0	0	0	0	0	0.000268962	0.000263574	0.000124969	5.3604e-05
Acidovorax sp. T1	0	0	0	0	0	0	0	0	0	0.000268962	0.000263574	0.000124969	5.3604e-05
Chryseobacterium indologenes	0	0	0	0	0	0	0	0	0	0.000268962	0.000263574	0.000124969	5.3604e-05
Lactococcus phage P087	0	0	0	0	0	0	0	0	0.000571755	0	0.000263574	0.000124969	5.3604e-05
Citrobacter sp. CRE-46	0	0	0	0	0	0	0	0	0.000571755	0	0.000263574	0.000124969	5.3604e-05
Yokenella regensburgei	0	0	8.83158e-05	0	0	0	0	0	0	0	0.000263574	0.000124969	5.3604e-05
Klebsiella phage KPN N137	0	0	0	0	0	0	0	0	0	0.000537924	0	0.000124969	5.3604e-05
Pectobacterium phage vB_PatP_CB1	0	0	0	0	0	0	0	0	0.000571755	0.000268962	0	0.000124969	5.3604e-05
Chryseobacterium sp. 3008163	0	0	0	0	0	0	0	0	0.000571755	0.000268962	0	0.000124969	5.3604e-05
Enterobacter soli	0	0	0	0	0	0	0	0	0.000571755	0.000268962	0	0.000124969	5.3604e-05
Klebsiella michiganensis KCTC 1686	0	0	8.83158e-05	0	0	0	0	0	0	0.000268962	0	0.000124969	5.3604e-05
Citrobacter koseri	0	0	8.83158e-05	0	0	0	0	0	0.000571755	0	0	0.000124969	5.3604e-05
Lactobacillus mali	0	0	0	0	0	0	0	0.00493827	0	0	0	0.000124969	5.3604e-05
Yersinia enterocolitica (type O:5) str. YE53/03	0	0	8.83158e-05	0.000193237	0	0	0	0	0	0	0	0.000124969	5.3604e-05
Lactococcus phage AM6	0	0	0	0	0	0	0	0	0	0	0.000790722	0	5.3604e-05
Citrobacter sp. RHBSTW-00944	0	0	0	0	0	0	0	0	0	0.000268962	0.000527148	0	5.3604e-05
Hafnia alvei FB1	0	0	0	0	0	0	0	0	0.000571755	0	0.000527148	0	5.3604e-05
Leuconostoc citreum KM20	0	0	0	0	0.000209424	0	0	0	0	0	0.000527148	0	5.3604e-05
Stenotrophomonas sp. SXG-1	0	0	0	0	0	0	0	0	0.000571755	0.000268962	0.000263574	0	5.3604e-05
Erwinia tasmaniensis Et1/99	0.000136388	0	0	0	0	0	0	0	0	0.000268962	0.000263574	0	5.3604e-05
Lactobacillus coryniformis subsp. torquens DSM 20004 = KCTC 3535	0	0	0	0	0.000209424	0	0.00170358	0	0	0	0.000263574	0	5.3604e-05
Citrobacter sp. RHBSTW-00229	0.000136388	0	0	0.000193237	0	0	0	0	0	0	0.000263574	0	5.3604e-05
Pantoea	0.000272777	0	0	0	0	0	0	0	0	0	0.000263574	0	5.3604e-05
Pseudomonas sp. CFSAN084952	0	0	0	0	0	0	0	0	0.000571755	0.000537924	0	0	5.3604e-05
Comamonas kerstersii	0	0	0	0	0	0	0	0	0.000571755	0.000537924	0	0	5.3604e-05
Bacillus aryabhattai	0	0	0	0	0	0	0	0	0.000571755	0.000537924	0	0	5.3604e-05
Metakosakonia sp. MRY16-398	0	0	0	0	0	0	0	0	0.00114351	0.000268962	0	0	5.3604e-05
Gammaproteobacteria	0	0	8.83158e-05	0.000193237	0	0	0	0	0	0.000268962	0	0	5.3604e-05
Erwinia sp. QL-Z3	0.000272777	0	0	0	0	0	0	0	0	0.000268962	0	0	5.3604e-05
Cronobacter	0.000272777	0	0	0	0	0	0	0	0	0.000268962	0	0	5.3604e-05
Enterobacter hormaechei subsp. steigerwaltii	0.000272777	0	0	0	0	0	0	0	0	0.000268962	0	0	5.3604e-05
Pseudomonas sp. CCOS 191	0	0	0	0	0	0	0	0	0.00171527	0	0	0	5.3604e-05
Pseudomonas plecoglossicida	0.000136388	0	0	0	0	0	0	0	0.00114351	0	0	0	5.3604e-05
Pediococcus	0	0	0	0	0	0	0.00340716	0.00246914	0	0	0	0	5.3604e-05
Leuconostoc carnosum JB16	0	0	0	0	0	0.000227739	0.00170358	0.00246914	0	0	0	0	5.3604e-05
Lactobacillus sakei subsp. sakei 23K	0.000136388	0	0	0	0.000209424	0.000227739	0	0	0	0	0	0	5.3604e-05
Lactobacillus plantarum WCFS1	0	0	0	0	0.000628272	0	0	0	0	0	0	0	5.3604e-05
Lactobacillus brevis ATCC 367	0	0	0	0.00057971	0	0	0	0	0	0	0	0	5.3604e-05
Yersinia pseudotuberculosis	0	0	0.000176632	0.000193237	0	0	0	0	0	0	0	0	5.3604e-05
Lactococcus phage BK5-T	0.000136388	0	8.83158e-05	0.000193237	0	0	0	0	0	0	0	0	5.3604e-05
Pseudomonas sp. 29A	0.000272777	0	0	0.000193237	0	0	0	0	0	0	0	0	5.3604e-05
Salmonella enterica subsp. diarizonae serovar b,50:-:-	0	0	0.000264947	0	0	0	0	0	0	0	0	0	5.3604e-05
Lactococcus lactis subsp. cremoris SK11	0	0.000424178	0	0	0	0	0	0	0	0	0	0	3.5736e-05
Lactococcus sp. KACC 19320	0	0.000424178	0	0	0	0	0	0	0	0	0	0	3.5736e-05
Weissella jogaejeotgali	0	0.000212089	0	0	0	0	0	0	0	0	0	0.000124969	3.5736e-05
Yersinia	0	0.000212089	0	0.000193237	0	0	0	0	0	0	0	0	3.5736e-05
Stenotrophomonas nitritireducens	0	0	0	0	0	0	0	0	0	0	0	0.000249938	3.5736e-05
Flavobacterium sp. KBS0721	0	0	0	0	0	0	0	0	0	0	0	0.000249938	3.5736e-05
Flavobacterium crocinum	0	0	0	0	0	0	0	0	0	0	0	0.000249938	3.5736e-05
Latilactobacillus graminis	0	0	0	0	0	0	0	0	0	0	0	0.000249938	3.5736e-05
Brevundimonas sp. 'scallop'	0	0	0	0	0	0	0	0	0	0	0	0.000249938	3.5736e-05
Alicycliphilus denitrificans	0	0	0	0	0	0	0	0	0	0	0	0.000249938	3.5736e-05
Epilithonimonas vandammei	0	0	0	0	0	0	0	0	0	0	0	0.000249938	3.5736e-05
Pseudarthrobacter chlorophenolicus A6	0	0	0	0	0	0	0	0	0	0	0.000263574	0.000124969	3.5736e-05
Salmonella enterica subsp. enterica serovar Give	0	0	0	0	0	0	0	0	0	0	0.000263574	0.000124969	3.5736e-05
Microbacterium testaceum StLB037	0	0	0	0	0	0	0	0	0	0	0.000263574	0.000124969	3.5736e-05
Serratia ureilytica	0	0	0	0	0	0	0	0	0	0.000268962	0	0.000124969	3.5736e-05
Pseudomonas sp. S49	0	0	0	0	0	0	0	0	0	0.000268962	0	0.000124969	3.5736e-05
Variovorax sp. PMC12	0	0	0	0	0	0	0	0	0	0.000268962	0	0.000124969	3.5736e-05
Pseudomonas putida group	0	0	0	0	0	0	0	0	0	0.000268962	0	0.000124969	3.5736e-05
Janthinobacterium sp. 1_2014MBL_MicDiv	0	0	0	0	0	0	0	0	0	0.000268962	0	0.000124969	3.5736e-05
Frigoribacterium sp. NBH87	0	0	0	0	0	0	0	0	0	0.000268962	0	0.000124969	3.5736e-05
Pantoea alhagi	0	0	0	0	0	0	0	0	0	0.000268962	0	0.000124969	3.5736e-05
Pantoea eucalypti	0	0	0	0	0	0	0	0	0	0.000268962	0	0.000124969	3.5736e-05
Agrobacterium sp. H13-3	0	0	0	0	0	0	0	0	0	0.000268962	0	0.000124969	3.5736e-05
Acinetobacter sp. ACNIH1	0	0	0	0	0	0	0	0	0	0.000268962	0	0.000124969	3.5736e-05
Arcobacter suis CECT 7833	0	0	0	0	0	0	0	0	0	0.000268962	0	0.000124969	3.5736e-05
Brevundimonas diminuta	0	0	0	0	0	0	0	0	0	0.000268962	0	0.000124969	3.5736e-05
Agrobacterium tumefaciens	0	0	0	0	0	0	0	0	0	0.000268962	0	0.000124969	3.5736e-05
Erwinia gerundensis	0	0	0	0	0	0	0	0	0	0.000268962	0	0.000124969	3.5736e-05
Enterococcus mundtii	0	0	0	0	0	0	0	0	0.000571755	0	0	0.000124969	3.5736e-05
Duganella sp. AF9R3	0	0	0	0	0	0	0	0	0.000571755	0	0	0.000124969	3.5736e-05
Acidovorax carolinensis	0	0	0	0	0	0	0	0	0.000571755	0	0	0.000124969	3.5736e-05
Lactobacillus sp. CBA3605	0	0	0	0	0	0	0.00170358	0	0	0	0	0.000124969	3.5736e-05
Lactobacillus paracasei N1115	0	0	0	0	0	0.000227739	0	0	0	0	0	0.000124969	3.5736e-05
Lactobacillus sanfranciscensis TMW 1.1304	0	0	0	0	0	0.000227739	0	0	0	0	0	0.000124969	3.5736e-05
Lactobacillus sp. D1501	0	0	0	0	0.000209424	0	0	0	0	0	0	0.000124969	3.5736e-05
Enterococcus wangshanyuanii	0	0	0	0.000193237	0	0	0	0	0	0	0	0.000124969	3.5736e-05
Escherichia marmotae	0.000136388	0	0	0	0	0	0	0	0	0	0	0.000124969	3.5736e-05
Sphingobium yanoikuyae	0	0	0	0	0	0	0	0	0	0	0.000527148	0	3.5736e-05
Klebsiella sp. WP4-W18-ESBL-05	0	0	0	0	0	0	0	0	0	0	0.000527148	0	3.5736e-05
Enterobacter cloacae subsp. dissolvens SDM	0	0	0	0	0	0	0	0	0	0	0.000527148	0	3.5736e-05
Erwinia phage Faunus	0	0	0	0	0	0	0	0	0	0	0.000527148	0	3.5736e-05
Acinetobacter baylyi ADP1	0	0	0	0	0	0	0	0	0	0	0.000527148	0	3.5736e-05
Sphingomonas sp. HMP9	0	0	0	0	0	0	0	0	0	0.000268962	0.000263574	0	3.5736e-05
Pantoea stewartii subsp. stewartii DC283	0	0	0	0	0	0	0	0	0	0.000268962	0.000263574	0	3.5736e-05
Pantoea sp. MT58	0	0	0	0	0	0	0	0	0	0.000268962	0.000263574	0	3.5736e-05
Enterobacter cloacae complex sp.	0	0	0	0	0	0	0	0	0	0.000268962	0.000263574	0	3.5736e-05
Citrobacter amalonaticus	0	0	0	0	0	0	0	0	0	0.000268962	0.000263574	0	3.5736e-05
Pseudomonas rhodesiae	0	0	0	0	0	0	0	0	0.000571755	0	0.000263574	0	3.5736e-05
Klebsiella phage vB_Kpn_IME260	0	0	0	0	0	0	0	0	0.000571755	0	0.000263574	0	3.5736e-05
Klebsiella sp. WP8-S18-ESBL-06	0	0	0	0	0	0	0	0	0.000571755	0	0.000263574	0	3.5736e-05
Escherichia phage vB_EcoM_4HA13	0	0	0	0	0	0	0	0	0.000571755	0	0.000263574	0	3.5736e-05
Chryseobacterium shandongense	0	0	0	0	0	0	0	0	0.000571755	0	0.000263574	0	3.5736e-05
Citrobacter freundii complex sp. CFNIH3	0	0	0	0	0	0	0	0	0.000571755	0	0.000263574	0	3.5736e-05
Escherichia coli O68:H12	0	0	0	0	0	0	0	0	0.000571755	0	0.000263574	0	3.5736e-05
Edwardsiella phage pEt-SU	0	0	0	0	0	0	0	0	0.000571755	0	0.000263574	0	3.5736e-05
Salmonella phage SSU5	0	0	0	0.000193237	0	0	0	0	0	0	0.000263574	0	3.5736e-05
Kosakonia radicincitans	0	0	0	0.000193237	0	0	0	0	0	0	0.000263574	0	3.5736e-05
Serratia rubidaea	0.000136388	0	0	0	0	0	0	0	0	0	0.000263574	0	3.5736e-05
Salmonella enterica subsp. salamae serovar 56:b:[1,5]	0.000136388	0	0	0	0	0	0	0	0	0	0.000263574	0	3.5736e-05
Pseudomonas oleovorans	0	0	0	0	0	0	0	0	0	0.000537924	0	0	3.5736e-05
Pseudomonas sp. R32	0	0	0	0	0	0	0	0	0	0.000537924	0	0	3.5736e-05
Pseudomonas putida JB	0	0	0	0	0	0	0	0	0	0.000537924	0	0	3.5736e-05
Pedobacter sp. KBS0701	0	0	0	0	0	0	0	0	0	0.000537924	0	0	3.5736e-05
Phytobacter	0	0	0	0	0	0	0	0	0	0.000537924	0	0	3.5736e-05
Salmonella bongori N268-08	0	0	0	0	0	0	0	0	0	0.000537924	0	0	3.5736e-05
Massilia albidiflava	0	0	0	0	0	0	0	0	0	0.000537924	0	0	3.5736e-05
Klebsiella phage Seifer	0	0	0	0	0	0	0	0	0	0.000537924	0	0	3.5736e-05
Aeromonas hydrophila 4AK4	0	0	0	0	0	0	0	0	0	0.000537924	0	0	3.5736e-05
Comamonas thiooxydans	0	0	0	0	0	0	0	0	0	0.000537924	0	0	3.5736e-05
Pseudomonas cichorii JBC1	0	0	0	0	0	0	0	0	0.000571755	0.000268962	0	0	3.5736e-05
Salmonella enterica subsp. enterica	0	0	0	0	0	0	0	0	0.000571755	0.000268962	0	0	3.5736e-05
Acinetobacter sp. TTH0-4	0	0	0	0	0	0	0	0	0.000571755	0.000268962	0	0	3.5736e-05
Citrobacter amalonaticus Y19	0	0	0	0	0	0	0	0	0.000571755	0.000268962	0	0	3.5736e-05
Citrobacter sp. SNU WT2	0	0	0	0	0	0	0	0	0.000571755	0.000268962	0	0	3.5736e-05
Brevundimonas	0	0	0	0	0	0	0	0	0.000571755	0.000268962	0	0	3.5736e-05
Streptococcaceae	0	0	0	0.000193237	0	0	0	0	0	0.000268962	0	0	3.5736e-05
Orrella dioscoreae	0	0	0	0.000193237	0	0	0	0	0	0.000268962	0	0	3.5736e-05
Klebsiella sp. FDAARGOS_511	0	0	8.83158e-05	0	0	0	0	0	0	0.000268962	0	0	3.5736e-05
Pantoea rwandensis	0.000136388	0	0	0	0	0	0	0	0	0.000268962	0	0	3.5736e-05
Paenibacillus xylanexedens	0.000136388	0	0	0	0	0	0	0	0	0.000268962	0	0	3.5736e-05
Citrobacter rodentium ICC168	0.000136388	0	0	0	0	0	0	0	0	0.000268962	0	0	3.5736e-05
Cronobacter sakazakii	0.000136388	0	0	0	0	0	0	0	0	0.000268962	0	0	3.5736e-05
Pseudomonas sp. S35	0	0	0	0	0	0	0	0	0.00114351	0	0	0	3.5736e-05
Vagococcus carniphilus	0	0	0	0	0	0	0	0	0.00114351	0	0	0	3.5736e-05
Citrobacter freundii CFNIH1	0.000136388	0	0	0	0	0	0	0	0.000571755	0	0	0	3.5736e-05
Lacticaseibacillus casei	0	0	0	0	0	0	0.00340716	0	0	0	0	0	3.5736e-05
Lactobacillus hokkaidonensis JCM 18461	0	0	0	0	0.000209424	0	0.00170358	0	0	0	0	0	3.5736e-05
Companilactobacillus pabuli	0	0	0	0	0	0.000455477	0	0	0	0	0	0	3.5736e-05
Lactobacillus alimentarius DSM 20249	0	0	0	0.000193237	0	0.000227739	0	0	0	0	0	0	3.5736e-05
Lactobacillus plantarum subsp. plantarum P-8	0	0	0	0	0.000418848	0	0	0	0	0	0	0	3.5736e-05
Leuconostoc gelidum subsp. gasicomitatum	0	0	8.83158e-05	0	0.000209424	0	0	0	0	0	0	0	3.5736e-05
Yersinia ruckeri	0	0	8.83158e-05	0.000193237	0	0	0	0	0	0	0	0	3.5736e-05
Dickeya zeae Ech586	0	0	8.83158e-05	0.000193237	0	0	0	0	0	0	0	0	3.5736e-05
Citrobacter sp. CFNIH10	0	0	0.000176632	0	0	0	0	0	0	0	0	0	3.5736e-05
Salmonella enterica subsp. salamae serovar 56:z10:e,n,x	0.000136388	0	8.83158e-05	0	0	0	0	0	0	0	0	0	3.5736e-05
Streptococcus macedonicus ACA-DC 198	0.000136388	0	8.83158e-05	0	0	0	0	0	0	0	0	0	3.5736e-05
Lactococcus phage ul36	0.000136388	0	8.83158e-05	0	0	0	0	0	0	0	0	0	3.5736e-05
Enterobacter hormaechei subsp. hoffmannii	0.000136388	0	8.83158e-05	0	0	0	0	0	0	0	0	0	3.5736e-05
Salmonella enterica subsp. arizonae serovar 63:g,z51:-	0.000272777	0	0	0	0	0	0	0	0	0	0	0	3.5736e-05
Exiguobacterium sp. MH3	0.000272777	0	0	0	0	0	0	0	0	0	0	0	3.5736e-05
Erwiniaceae	0.000272777	0	0	0	0	0	0	0	0	0	0	0	3.5736e-05
Streptococcus salivarius	0	0.000212089	0	0	0	0	0	0	0	0	0	0	1.7868e-05
Rothia mucilaginosa DY-18	0	0.000212089	0	0	0	0	0	0	0	0	0	0	1.7868e-05
Rothia terrae	0	0.000212089	0	0	0	0	0	0	0	0	0	0	1.7868e-05
Yersinia similis	0	0.000212089	0	0	0	0	0	0	0	0	0	0	1.7868e-05
Streptococcus	0	0.000212089	0	0	0	0	0	0	0	0	0	0	1.7868e-05
Yersiniaceae	0	0.000212089	0	0	0	0	0	0	0	0	0	0	1.7868e-05
Lactococcus phage 50101	0	0.000212089	0	0	0	0	0	0	0	0	0	0	1.7868e-05
Lactococcus phage 51701	0	0.000212089	0	0	0	0	0	0	0	0	0	0	1.7868e-05
Lactococcus phage P1045	0	0.000212089	0	0	0	0	0	0	0	0	0	0	1.7868e-05
Lactococcus phage TP901-1	0	0.000212089	0	0	0	0	0	0	0	0	0	0	1.7868e-05
Klebsiella variicola At-22	0	0.000212089	0	0	0	0	0	0	0	0	0	0	1.7868e-05
Blochmannia endosymbiont of Polyrhachis (Hedomyrma) turneri	0	0.000212089	0	0	0	0	0	0	0	0	0	0	1.7868e-05
Dickeya poaceiphila	0	0.000212089	0	0	0	0	0	0	0	0	0	0	1.7868e-05
Arsenophonus nasoniae	0	0.000212089	0	0	0	0	0	0	0	0	0	0	1.7868e-05
unclassified Podoviridae	0	0	0	0	0	0	0	0	0	0	0	0.000124969	1.7868e-05
Sphingomonas sp. NIC1	0	0	0	0	0	0	0	0	0	0	0	0.000124969	1.7868e-05
Tetragenococcus halophilus	0	0	0	0	0	0	0	0	0	0	0	0.000124969	1.7868e-05
Sphingobium sp. PAMC28499	0	0	0	0	0	0	0	0	0	0	0	0.000124969	1.7868e-05
Pseudomonas sp. IzPS23	0	0	0	0	0	0	0	0	0	0	0	0.000124969	1.7868e-05
Stenotrophomonas acidaminiphila	0	0	0	0	0	0	0	0	0	0	0	0.000124969	1.7868e-05
Xanthomonas fragariae	0	0	0	0	0	0	0	0	0	0	0	0.000124969	1.7868e-05
Simplicispira suum	0	0	0	0	0	0	0	0	0	0	0	0.000124969	1.7868e-05
Sphingomonas sp. LK11	0	0	0	0	0	0	0	0	0	0	0	0.000124969	1.7868e-05
Staphylococcus saprophyticus	0	0	0	0	0	0	0	0	0	0	0	0.000124969	1.7868e-05
Ruminococcus sp. JE7A12	0	0	0	0	0	0	0	0	0	0	0	0.000124969	1.7868e-05
Plantibacter sp. PA-3-X8	0	0	0	0	0	0	0	0	0	0	0	0.000124969	1.7868e-05
Plesiomonas shigelloides	0	0	0	0	0	0	0	0	0	0	0	0.000124969	1.7868e-05
Salmonella enterica subsp. enterica serovar Krefeld str. SA20030536	0	0	0	0	0	0	0	0	0	0	0	0.000124969	1.7868e-05
unclassified Luteimonas	0	0	0	0	0	0	0	0	0	0	0	0.000124969	1.7868e-05
Salmonella enterica subsp. enterica serovar Typhimurium	0	0	0	0	0	0	0	0	0	0	0	0.000124969	1.7868e-05
Variovorax paradoxus	0	0	0	0	0	0	0	0	0	0	0	0.000124969	1.7868e-05
Polaromonas sp. Pch-P	0	0	0	0	0	0	0	0	0	0	0	0.000124969	1.7868e-05
Xanthomonas sp. SI	0	0	0	0	0	0	0	0	0	0	0	0.000124969	1.7868e-05
Yersinia enterocolitica LC20	0	0	0	0	0	0	0	0	0	0	0	0.000124969	1.7868e-05
Pediococcus pentosaceus ATCC 25745	0	0	0	0	0	0	0	0	0	0	0	0.000124969	1.7868e-05
Salmonella enterica subsp. enterica serovar Mbandaka str. ATCC 51958	0	0	0	0	0	0	0	0	0	0	0	0.000124969	1.7868e-05
Izhakiella sp. KSNA2	0	0	0	0	0	0	0	0	0	0	0	0.000124969	1.7868e-05
Fructilactobacillus sanfranciscensis	0	0	0	0	0	0	0	0	0	0	0	0.000124969	1.7868e-05
Lactobacillus hordei	0	0	0	0	0	0	0	0	0	0	0	0.000124969	1.7868e-05
Lactobacillus kefiranofaciens ZW3	0	0	0	0	0	0	0	0	0	0	0	0.000124969	1.7868e-05
Flavobacterium anhuiense	0	0	0	0	0	0	0	0	0	0	0	0.000124969	1.7868e-05
Lactobacillus malefermentans	0	0	0	0	0	0	0	0	0	0	0	0.000124969	1.7868e-05
Lactobacillus paracasei ATCC 334	0	0	0	0	0	0	0	0	0	0	0	0.000124969	1.7868e-05
Lactobacillus plantarum DOMLa	0	0	0	0	0	0	0	0	0	0	0	0.000124969	1.7868e-05
Massilia sp. YMA4	0	0	0	0	0	0	0	0	0	0	0	0.000124969	1.7868e-05
Flavobacterium alkalisoli	0	0	0	0	0	0	0	0	0	0	0	0.000124969	1.7868e-05
Fructilactobacillus fructivorans	0	0	0	0	0	0	0	0	0	0	0	0.000124969	1.7868e-05
Fructilactobacillus lindneri	0	0	0	0	0	0	0	0	0	0	0	0.000124969	1.7868e-05
Hafnia	0	0	0	0	0	0	0	0	0	0	0	0.000124969	1.7868e-05
Ketogulonicigenium vulgare	0	0	0	0	0	0	0	0	0	0	0	0.000124969	1.7868e-05
Massilia sp. WG5	0	0	0	0	0	0	0	0	0	0	0	0.000124969	1.7868e-05
Methylobacterium sp. AMS5	0	0	0	0	0	0	0	0	0	0	0	0.000124969	1.7868e-05
Microbacterium sp. BH-3-3-3	0	0	0	0	0	0	0	0	0	0	0	0.000124969	1.7868e-05
Myroides	0	0	0	0	0	0	0	0	0	0	0	0.000124969	1.7868e-05
Novosphingobium resinovorum	0	0	0	0	0	0	0	0	0	0	0	0.000124969	1.7868e-05
Oenococcus oeni	0	0	0	0	0	0	0	0	0	0	0	0.000124969	1.7868e-05
Leclercia sp. 1106151	0	0	0	0	0	0	0	0	0	0	0	0.000124969	1.7868e-05
Escherichia coli KO11FL	0	0	0	0	0	0	0	0	0	0	0	0.000124969	1.7868e-05
Dongshaea marina	0	0	0	0	0	0	0	0	0	0	0	0.000124969	1.7868e-05
Brevundimonas sp. SGAir0440	0	0	0	0	0	0	0	0	0	0	0	0.000124969	1.7868e-05
Burkholderiales	0	0	0	0	0	0	0	0	0	0	0	0.000124969	1.7868e-05
Acidovorax sp. KKS102	0	0	0	0	0	0	0	0	0	0	0	0.000124969	1.7868e-05
Edwardsiella tarda	0	0	0	0	0	0	0	0	0	0	0	0.000124969	1.7868e-05
Carnobacterium inhibens subsp. gilichinskyi	0	0	0	0	0	0	0	0	0	0	0	0.000124969	1.7868e-05
Caulobacter mirabilis	0	0	0	0	0	0	0	0	0	0	0	0.000124969	1.7868e-05
Erwinia billingiae Eb661	0	0	0	0	0	0	0	0	0	0	0	0.000124969	1.7868e-05
Chromobacterium violaceum	0	0	0	0	0	0	0	0	0	0	0	0.000124969	1.7868e-05
Chryseobacterium gleum	0	0	0	0	0	0	0	0	0	0	0	0.000124969	1.7868e-05
Enterobacter mori	0	0	0	0	0	0	0	0	0	0	0	0.000124969	1.7868e-05
Citrobacter freundii complex sp. CFNIH4	0	0	0	0	0	0	0	0	0	0	0	0.000124969	1.7868e-05
Citrobacter pasteurii	0	0	0	0	0	0	0	0	0	0	0	0.000124969	1.7868e-05
Erwinia pyrifoliae Ep1/96	0	0	0	0	0	0	0	0	0	0	0	0.000124969	1.7868e-05
Bacillus velezensis	0	0	0	0	0	0	0	0	0	0	0	0.000124969	1.7868e-05
Citrobacter sp. LY-1	0	0	0	0	0	0	0	0	0	0	0	0.000124969	1.7868e-05
Dickeya phage vB_DsoM_JA29	0	0	0	0	0	0	0	0	0	0	0	0.000124969	1.7868e-05
Citrobacter sp. RHBSTW-00127	0	0	0	0	0	0	0	0	0	0	0	0.000124969	1.7868e-05
Acinetobacter sp. NEB149	0	0	0	0	0	0	0	0	0	0	0	0.000124969	1.7868e-05
Acinetobacter sp. YH12138	0	0	0	0	0	0	0	0	0	0	0	0.000124969	1.7868e-05
[Enterobacter] lignolyticus	0	0	0	0	0	0	0	0	0	0	0	0.000124969	1.7868e-05
Comamonas	0	0	0	0	0	0	0	0	0	0	0	0.000124969	1.7868e-05
Companilactobacillus	0	0	0	0	0	0	0	0	0	0	0	0.000124969	1.7868e-05
Companilactobacillus allii	0	0	0	0	0	0	0	0	0	0	0	0.000124969	1.7868e-05
Acidovorax ebreus TPSY	0	0	0	0	0	0	0	0	0	0	0	0.000124969	1.7868e-05
Bacillales	0	0	0	0	0	0	0	0	0	0	0	0.000124969	1.7868e-05
Delftia lacustris	0	0	0	0	0	0	0	0	0	0	0	0.000124969	1.7868e-05
Diaphorobacter sp. HDW4A	0	0	0	0	0	0	0	0	0	0	0	0.000124969	1.7868e-05
Pseudomonas sp. CFA	0	0	0	0	0	0	0	0	0	0	0.000263574	0	1.7868e-05
Pseudomonas sp. LTGT-11-2Z	0	0	0	0	0	0	0	0	0	0	0.000263574	0	1.7868e-05
Pseudomonas sp. MYb193	0	0	0	0	0	0	0	0	0	0	0.000263574	0	1.7868e-05
Sugarlandvirus	0	0	0	0	0	0	0	0	0	0	0.000263574	0	1.7868e-05
Pseudoxanthomonas suwonensis 11-1	0	0	0	0	0	0	0	0	0	0	0.000263574	0	1.7868e-05
Pulveribacter suum	0	0	0	0	0	0	0	0	0	0	0.000263574	0	1.7868e-05
Variovorax boronicumulans	0	0	0	0	0	0	0	0	0	0	0.000263574	0	1.7868e-05
Ramlibacter tataouinensis TTB310	0	0	0	0	0	0	0	0	0	0	0.000263574	0	1.7868e-05
Pseudomonadales	0	0	0	0	0	0	0	0	0	0	0.000263574	0	1.7868e-05
Pseudomonas mosselii	0	0	0	0	0	0	0	0	0	0	0.000263574	0	1.7868e-05
Salmonella enterica subsp. enterica serovar Cerro str. CFSAN001588	0	0	0	0	0	0	0	0	0	0	0.000263574	0	1.7868e-05
Pseudomonas orientalis	0	0	0	0	0	0	0	0	0	0	0.000263574	0	1.7868e-05
Salmonella enterica subsp. enterica serovar Hadar	0	0	0	0	0	0	0	0	0	0	0.000263574	0	1.7868e-05
Salmonella enterica subsp. enterica serovar Panama str. ATCC 7378	0	0	0	0	0	0	0	0	0	0	0.000263574	0	1.7868e-05
Leclercia sp. LSNIH1	0	0	0	0	0	0	0	0	0	0	0.000263574	0	1.7868e-05
Kosakonia oryzae	0	0	0	0	0	0	0	0	0	0	0.000263574	0	1.7868e-05
Flavobacterium sp. xlx-214	0	0	0	0	0	0	0	0	0	0	0.000263574	0	1.7868e-05
Lactococcus phage 63301	0	0	0	0	0	0	0	0	0	0	0.000263574	0	1.7868e-05
Lysobacter maris	0	0	0	0	0	0	0	0	0	0	0.000263574	0	1.7868e-05
Paenibacillus sp. FSL H7-0357	0	0	0	0	0	0	0	0	0	0	0.000263574	0	1.7868e-05
Pantoea ananatis LMG 20103	0	0	0	0	0	0	0	0	0	0	0.000263574	0	1.7868e-05
Flavobacterium nitrogenifigens	0	0	0	0	0	0	0	0	0	0	0.000263574	0	1.7868e-05
Brevundimonas mediterranea	0	0	0	0	0	0	0	0	0	0	0.000263574	0	1.7868e-05
Acidovorax sp. RAC01	0	0	0	0	0	0	0	0	0	0	0.000263574	0	1.7868e-05
Carnobacterium divergens	0	0	0	0	0	0	0	0	0	0	0.000263574	0	1.7868e-05
Acinetobacter sp. WCHAc010034	0	0	0	0	0	0	0	0	0	0	0.000263574	0	1.7868e-05
Cedecea	0	0	0	0	0	0	0	0	0	0	0.000263574	0	1.7868e-05
Erwinia phage vB_Eam-MM7	0	0	0	0	0	0	0	0	0	0	0.000263574	0	1.7868e-05
Edwardsiella	0	0	0	0	0	0	0	0	0	0	0.000263574	0	1.7868e-05
Acinetobacter baumannii	0	0	0	0	0	0	0	0	0	0	0.000263574	0	1.7868e-05
Aeromonas sp. ASNIH1	0	0	0	0	0	0	0	0	0	0	0.000263574	0	1.7868e-05
Dickeya dianthicola	0	0	0	0	0	0	0	0	0	0	0.000263574	0	1.7868e-05
Dickeya solani	0	0	0	0	0	0	0	0	0	0	0.000263574	0	1.7868e-05
Citrobacter sp. RHBSTW-00535	0	0	0	0	0	0	0	0	0	0	0.000263574	0	1.7868e-05
Elizabethkingia	0	0	0	0	0	0	0	0	0	0	0.000263574	0	1.7868e-05
Enterobacter oligotrophicus	0	0	0	0	0	0	0	0	0	0	0.000263574	0	1.7868e-05
Enterococcus faecalis ARO1/DG	0	0	0	0	0	0	0	0	0	0	0.000263574	0	1.7868e-05
Achromobacter xylosoxidans	0	0	0	0	0	0	0	0	0	0	0.000263574	0	1.7868e-05
Cronobacter phage GW1	0	0	0	0	0	0	0	0	0	0	0.000263574	0	1.7868e-05
Erwinia phage vB_EamM_Y3	0	0	0	0	0	0	0	0	0	0	0.000263574	0	1.7868e-05
Derbicusvirus	0	0	0	0	0	0	0	0	0	0	0.000263574	0	1.7868e-05
Bacillus thuringiensis	0	0	0	0	0	0	0	0	0	0	0.000263574	0	1.7868e-05
Bacteria	0	0	0	0	0	0	0	0	0	0	0.000263574	0	1.7868e-05
Diaphorobacter sp. HDW4B	0	0	0	0	0	0	0	0	0	0	0.000263574	0	1.7868e-05
Pseudomonas putida S12	0	0	0	0	0	0	0	0	0	0.000268962	0	0	1.7868e-05
Pseudomonas soli	0	0	0	0	0	0	0	0	0	0.000268962	0	0	1.7868e-05
Variovorax paradoxus S110	0	0	0	0	0	0	0	0	0	0.000268962	0	0	1.7868e-05
Pseudomonas sp. ADAK20	0	0	0	0	0	0	0	0	0	0.000268962	0	0	1.7868e-05
Staphylococcus schleiferi	0	0	0	0	0	0	0	0	0	0.000268962	0	0	1.7868e-05
Pseudomonas sp. DG56-2	0	0	0	0	0	0	0	0	0	0.000268962	0	0	1.7868e-05
Pseudomonas sp. DTU12.1	0	0	0	0	0	0	0	0	0	0.000268962	0	0	1.7868e-05
Pseudomonas sp. FGI182	0	0	0	0	0	0	0	0	0	0.000268962	0	0	1.7868e-05
Pluralibacter gergoviae	0	0	0	0	0	0	0	0	0	0.000268962	0	0	1.7868e-05
Vagococcus hydrophili	0	0	0	0	0	0	0	0	0	0.000268962	0	0	1.7868e-05
Yersinia enterocolitica subsp. enterocolitica	0	0	0	0	0	0	0	0	0	0.000268962	0	0	1.7868e-05
Pseudomonas sp. RU47	0	0	0	0	0	0	0	0	0	0.000268962	0	0	1.7868e-05
Pseudomonas sp. SXM-1	0	0	0	0	0	0	0	0	0	0.000268962	0	0	1.7868e-05
Pseudomonas taiwanensis	0	0	0	0	0	0	0	0	0	0.000268962	0	0	1.7868e-05
Pseudomonas viciae	0	0	0	0	0	0	0	0	0	0.000268962	0	0	1.7868e-05
Pseudomonas poae RE*1-1-14	0	0	0	0	0	0	0	0	0	0.000268962	0	0	1.7868e-05
Pectobacterium punjabense	0	0	0	0	0	0	0	0	0	0.000268962	0	0	1.7868e-05
Pigmentiphaga aceris	0	0	0	0	0	0	0	0	0	0.000268962	0	0	1.7868e-05
Rathayibacter sp. VKM Ac-2805	0	0	0	0	0	0	0	0	0	0.000268962	0	0	1.7868e-05
Rhizobium flavum	0	0	0	0	0	0	0	0	0	0.000268962	0	0	1.7868e-05
Rhizobium rhizoryzae	0	0	0	0	0	0	0	0	0	0.000268962	0	0	1.7868e-05
Stenotrophomonas maltophilia JV3	0	0	0	0	0	0	0	0	0	0.000268962	0	0	1.7868e-05
Stenotrophomonas sp. KCTC 12332	0	0	0	0	0	0	0	0	0	0.000268962	0	0	1.7868e-05
Salmonella enterica subsp. enterica serovar Braenderup	0	0	0	0	0	0	0	0	0	0.000268962	0	0	1.7868e-05
unclassified Acidovorax	0	0	0	0	0	0	0	0	0	0.000268962	0	0	1.7868e-05
Yersinia frederiksenii Y225	0	0	0	0	0	0	0	0	0	0.000268962	0	0	1.7868e-05
Yersinia pestis Angola	0	0	0	0	0	0	0	0	0	0.000268962	0	0	1.7868e-05
Salmonella enterica subsp. enterica serovar Weltevreden	0	0	0	0	0	0	0	0	0	0.000268962	0	0	1.7868e-05
Salmonella enterica subsp. houtenae str. CFSAN000552	0	0	0	0	0	0	0	0	0	0.000268962	0	0	1.7868e-05
Pseudomonas protegens	0	0	0	0	0	0	0	0	0	0.000268962	0	0	1.7868e-05
Pseudomonas aeruginosa group	0	0	0	0	0	0	0	0	0	0.000268962	0	0	1.7868e-05
Schlegelella thermodepolymerans	0	0	0	0	0	0	0	0	0	0.000268962	0	0	1.7868e-05
Pseudomonas lundensis	0	0	0	0	0	0	0	0	0	0.000268962	0	0	1.7868e-05
Proteus vulgaris	0	0	0	0	0	0	0	0	0	0.000268962	0	0	1.7868e-05
Kosakonia arachidis	0	0	0	0	0	0	0	0	0	0.000268962	0	0	1.7868e-05
Myroides odoratus	0	0	0	0	0	0	0	0	0	0.000268962	0	0	1.7868e-05
Massilia putida	0	0	0	0	0	0	0	0	0	0.000268962	0	0	1.7868e-05
Pectinobacterium phage vB_PcaM_CBB	0	0	0	0	0	0	0	0	0	0.000268962	0	0	1.7868e-05
Microbacterium oleivorans	0	0	0	0	0	0	0	0	0	0.000268962	0	0	1.7868e-05
Hydrogenophaga sp. PBC	0	0	0	0	0	0	0	0	0	0.000268962	0	0	1.7868e-05
Lactococcus phage 98201	0	0	0	0	0	0	0	0	0	0.000268962	0	0	1.7868e-05
Massilia umbonata	0	0	0	0	0	0	0	0	0	0.000268962	0	0	1.7868e-05
Pectobacterium atrosepticum	0	0	0	0	0	0	0	0	0	0.000268962	0	0	1.7868e-05
Alcaligenes faecalis	0	0	0	0	0	0	0	0	0	0.000268962	0	0	1.7868e-05
Brevundimonas vancanneytii	0	0	0	0	0	0	0	0	0	0.000268962	0	0	1.7868e-05
Aeromonas rivipollensis	0	0	0	0	0	0	0	0	0	0.000268962	0	0	1.7868e-05
Chryseobacterium bernardetii	0	0	0	0	0	0	0	0	0	0.000268962	0	0	1.7868e-05
Chryseobacterium sp. G0201	0	0	0	0	0	0	0	0	0	0.000268962	0	0	1.7868e-05
Agrobacterium larrymoorei	0	0	0	0	0	0	0	0	0	0.000268962	0	0	1.7868e-05
Arthrobacter sp. PGP41	0	0	0	0	0	0	0	0	0	0.000268962	0	0	1.7868e-05
Acidovorax monticola	0	0	0	0	0	0	0	0	0	0.000268962	0	0	1.7868e-05
Acinetobacter piscicola	0	0	0	0	0	0	0	0	0	0.000268962	0	0	1.7868e-05
Erwinia phage vB_EamM_Huxley	0	0	0	0	0	0	0	0	0	0.000268962	0	0	1.7868e-05
Cruoricaptor ignavus	0	0	0	0	0	0	0	0	0	0.000268962	0	0	1.7868e-05
Delftia	0	0	0	0	0	0	0	0	0	0.000268962	0	0	1.7868e-05
Escherichia	0	0	0	0	0	0	0	0	0	0.000268962	0	0	1.7868e-05
Pseudomonas phage tf	0	0	0	0	0	0	0	0	0.000571755	0	0	0	1.7868e-05
Streptococcus suis	0	0	0	0	0	0	0	0	0.000571755	0	0	0	1.7868e-05
Pseudomonas sp. LG1D9	0	0	0	0	0	0	0	0	0.000571755	0	0	0	1.7868e-05
Pseudomonas cremoricolorata	0	0	0	0	0	0	0	0	0.000571755	0	0	0	1.7868e-05
Xanthomonas campestris	0	0	0	0	0	0	0	0	0.000571755	0	0	0	1.7868e-05
Pseudomonas sp. PONIH3	0	0	0	0	0	0	0	0	0.000571755	0	0	0	1.7868e-05
Pseudomonas nitroreducens	0	0	0	0	0	0	0	0	0.000571755	0	0	0	1.7868e-05
Pseudomonas sp. SWI44	0	0	0	0	0	0	0	0	0.000571755	0	0	0	1.7868e-05
Pseudomonas sp. VLB120	0	0	0	0	0	0	0	0	0.000571755	0	0	0	1.7868e-05
Pseudomonas sp. XWY-1	0	0	0	0	0	0	0	0	0.000571755	0	0	0	1.7868e-05
Pseudomonas veronii	0	0	0	0	0	0	0	0	0.000571755	0	0	0	1.7868e-05
Pseudomonas poae	0	0	0	0	0	0	0	0	0.000571755	0	0	0	1.7868e-05
Raoultella electrica	0	0	0	0	0	0	0	0	0.000571755	0	0	0	1.7868e-05
Rhizobium sp. NIBRBAC000502774	0	0	0	0	0	0	0	0	0.000571755	0	0	0	1.7868e-05
Pseudomonas fluorescens SBW25	0	0	0	0	0	0	0	0	0.000571755	0	0	0	1.7868e-05
Stenotrophomonas sp. WZN-1	0	0	0	0	0	0	0	0	0.000571755	0	0	0	1.7868e-05
Pseudomonas alkylphenolica	0	0	0	0	0	0	0	0	0.000571755	0	0	0	1.7868e-05
Variovorax	0	0	0	0	0	0	0	0	0.000571755	0	0	0	1.7868e-05
Xanthomonas campestris pv. campestris str. CN12	0	0	0	0	0	0	0	0	0.000571755	0	0	0	1.7868e-05
Pseudomonas lurida	0	0	0	0	0	0	0	0	0.000571755	0	0	0	1.7868e-05
Paracoccus	0	0	0	0	0	0	0	0	0.000571755	0	0	0	1.7868e-05
Janthinobacterium	0	0	0	0	0	0	0	0	0.000571755	0	0	0	1.7868e-05
Hafnia sp. CBA7124	0	0	0	0	0	0	0	0	0.000571755	0	0	0	1.7868e-05
Herbaspirillum huttiense	0	0	0	0	0	0	0	0	0.000571755	0	0	0	1.7868e-05
Dickeya paradisiaca Ech703	0	0	0	0	0	0	0	0	0.000571755	0	0	0	1.7868e-05
Enterobacter phage phiEap-2	0	0	0	0	0	0	0	0	0.000571755	0	0	0	1.7868e-05
Azoarcus communis	0	0	0	0	0	0	0	0	0.000571755	0	0	0	1.7868e-05
Citrobacter sp. CF971	0	0	0	0	0	0	0	0	0.000571755	0	0	0	1.7868e-05
Citrobacter sp. RHBSTW-01013	0	0	0	0	0	0	0	0	0.000571755	0	0	0	1.7868e-05
Cronobacter phage vB_CsaM_GAP32	0	0	0	0	0	0	0	0	0.000571755	0	0	0	1.7868e-05
Cronobacter universalis NCTC 9529	0	0	0	0	0	0	0	0	0.000571755	0	0	0	1.7868e-05
Escherichia coli APEC IMT5155	0	0	0	0	0	0	0	0	0.000571755	0	0	0	1.7868e-05
Diaphorobacter	0	0	0	0	0	0	0	0	0.000571755	0	0	0	1.7868e-05
Enterococcus saigonensis	0	0	0	0	0	0	0	0.00246914	0	0	0	0	1.7868e-05
Pediococcus claussenii	0	0	0	0	0	0	0.00170358	0	0	0	0	0	1.7868e-05
Loigolactobacillus	0	0	0	0	0	0	0.00170358	0	0	0	0	0	1.7868e-05
Lactobacillus gastricus	0	0	0	0	0	0	0.00170358	0	0	0	0	0	1.7868e-05
Lactobacillus oligofermentans DSM 15707 = LMG 22743	0	0	0	0	0	0	0.00170358	0	0	0	0	0	1.7868e-05
Listeria monocytogenes	0	0	0	0	0	0	0.00170358	0	0	0	0	0	1.7868e-05
Lacticaseibacillus paracasei subsp. paracasei JCM 8130	0	0	0	0	0	0	0.00170358	0	0	0	0	0	1.7868e-05
Lactococcus paracarnosus	0	0	0	0	0	0.000227739	0	0	0	0	0	0	1.7868e-05
Erwinia phage Derbicus	0	0	0	0	0	0.000227739	0	0	0	0	0	0	1.7868e-05
Streptococcus dysgalactiae	0	0	0	0	0.000209424	0	0	0	0	0	0	0	1.7868e-05
Lactobacillus helveticus	0	0	0	0	0.000209424	0	0	0	0	0	0	0	1.7868e-05
Levilactobacillus zymae	0	0	0	0	0.000209424	0	0	0	0	0	0	0	1.7868e-05
Cellulosilyticum lentocellum DSM 5427	0	0	0	0	0.000209424	0	0	0	0	0	0	0	1.7868e-05
Planomicrobium glaciei	0	0	0	0.000193237	0	0	0	0	0	0	0	0	1.7868e-05
Streptococcus pyogenes NZ131	0	0	0	0.000193237	0	0	0	0	0	0	0	0	1.7868e-05
Salmonella enterica subsp. enterica serovar Enteritidis str. EC20110361	0	0	0	0.000193237	0	0	0	0	0	0	0	0	1.7868e-05
Tatumella citrea	0	0	0	0.000193237	0	0	0	0	0	0	0	0	1.7868e-05
Yersinia enterocolitica subsp. enterocolitica 8081	0	0	0	0.000193237	0	0	0	0	0	0	0	0	1.7868e-05
Yersinia pestis	0	0	0	0.000193237	0	0	0	0	0	0	0	0	1.7868e-05
Salmonella enterica subsp. enterica serovar 1,4,[5],12:i:-	0	0	0	0.000193237	0	0	0	0	0	0	0	0	1.7868e-05
Klebsiella sp. LTGPAF-6F	0	0	0	0.000193237	0	0	0	0	0	0	0	0	1.7868e-05
Enterobacter sp. E20	0	0	0	0.000193237	0	0	0	0	0	0	0	0	1.7868e-05
Serratia plymuthica S13	0	0	8.83158e-05	0	0	0	0	0	0	0	0	0	1.7868e-05
Shimwellia blattae	0	0	8.83158e-05	0	0	0	0	0	0	0	0	0	1.7868e-05
Salmonella enterica subsp. enterica serovar Enteritidis	0	0	8.83158e-05	0	0	0	0	0	0	0	0	0	1.7868e-05
Salmonella enterica subsp. enterica serovar Senftenberg	0	0	8.83158e-05	0	0	0	0	0	0	0	0	0	1.7868e-05
Leuconostoc gelidum subsp. gasicomitatum KG16-1	0	0	8.83158e-05	0	0	0	0	0	0	0	0	0	1.7868e-05
Klebsiella pneumoniae subsp. pneumoniae HS11286	0	0	8.83158e-05	0	0	0	0	0	0	0	0	0	1.7868e-05
Klebsiella pneumoniae subsp. pneumoniae KPNIH27	0	0	8.83158e-05	0	0	0	0	0	0	0	0	0	1.7868e-05
Gibbsiella quercinecans	0	0	8.83158e-05	0	0	0	0	0	0	0	0	0	1.7868e-05
Leuconostoc gelidum subsp. gelidum	0	0	8.83158e-05	0	0	0	0	0	0	0	0	0	1.7868e-05
Enterobacter sp. HK169	0	0	8.83158e-05	0	0	0	0	0	0	0	0	0	1.7868e-05
Erysipelothrix piscisicarius	0	0	8.83158e-05	0	0	0	0	0	0	0	0	0	1.7868e-05
Enterococcus faecalis R712	0	0	8.83158e-05	0	0	0	0	0	0	0	0	0	1.7868e-05
Enterococcus sp. M190262	0	0	8.83158e-05	0	0	0	0	0	0	0	0	0	1.7868e-05
Erwinia sp. Ejp617	0	0	8.83158e-05	0	0	0	0	0	0	0	0	0	1.7868e-05
Escherichia coli O157:H7	0	0	8.83158e-05	0	0	0	0	0	0	0	0	0	1.7868e-05
Diaphorobacter sp. JS3051	0	0	8.83158e-05	0	0	0	0	0	0	0	0	0	1.7868e-05
Staphylococcaceae	0.000136388	0	0	0	0	0	0	0	0	0	0	0	1.7868e-05
Streptococcus sp. LPB0220	0.000136388	0	0	0	0	0	0	0	0	0	0	0	1.7868e-05
Pseudomonas lalkuanensis	0.000136388	0	0	0	0	0	0	0	0	0	0	0	1.7868e-05
Pseudomonas sp. 43A	0.000136388	0	0	0	0	0	0	0	0	0	0	0	1.7868e-05
Serratia odorifera	0.000136388	0	0	0	0	0	0	0	0	0	0	0	1.7868e-05
Pseudomonas sp. LH1G9	0.000136388	0	0	0	0	0	0	0	0	0	0	0	1.7868e-05
Shigella dysenteriae	0.000136388	0	0	0	0	0	0	0	0	0	0	0	1.7868e-05
Yersinia pestis str. Pestoides B	0.000136388	0	0	0	0	0	0	0	0	0	0	0	1.7868e-05
Salmonella enterica subsp. enterica serovar Djakarta str. S-1087	0.000136388	0	0	0	0	0	0	0	0	0	0	0	1.7868e-05
Salmonella enterica subsp. enterica serovar Hillingdon str. N1529-D3	0.000136388	0	0	0	0	0	0	0	0	0	0	0	1.7868e-05
Lactococcus phage 28201	0.000136388	0	0	0	0	0	0	0	0	0	0	0	1.7868e-05
Paenibacillus sp. 37	0.000136388	0	0	0	0	0	0	0	0	0	0	0	1.7868e-05
Leuconostoc gelidum JB7	0.000136388	0	0	0	0	0	0	0	0	0	0	0	1.7868e-05
Leuconostoc mesenteroides subsp. mesenteroides J18	0.000136388	0	0	0	0	0	0	0	0	0	0	0	1.7868e-05
Glutamicibacter arilaitensis Re117	0.000136388	0	0	0	0	0	0	0	0	0	0	0	1.7868e-05
Lentilactobacillus kefiri	0.000136388	0	0	0	0	0	0	0	0	0	0	0	1.7868e-05
Mixta gaviniae	0.000136388	0	0	0	0	0	0	0	0	0	0	0	1.7868e-05
Pantoea sp. At-9b	0.000136388	0	0	0	0	0	0	0	0	0	0	0	1.7868e-05
Acinetobacter calcoaceticus/baumannii complex	0.000136388	0	0	0	0	0	0	0	0	0	0	0	1.7868e-05
Dickeya dadantii 3937	0.000136388	0	0	0	0	0	0	0	0	0	0	0	1.7868e-05
Candidatus Moranella endobia	0.000136388	0	0	0	0	0	0	0	0	0	0	0	1.7868e-05
Acinetobacter junii	0.000136388	0	0	0	0	0	0	0	0	0	0	0	1.7868e-05
Enterobacter sp. RHBSTW-00593	0.000136388	0	0	0	0	0	0	0	0	0	0	0	1.7868e-05
Erwinia pyrifoliae	0.000136388	0	0	0	0	0	0	0	0	0	0	0	1.7868e-05
Acinetobacter sp. WCHA45	0.000136388	0	0	0	0	0	0	0	0	0	0	0	1.7868e-05
Bacillus altitudinis	0.000136388	0	0	0	0	0	0	0	0	0	0	0	1.7868e-05
Bacillus subtilis	0.000136388	0	0	0	0	0	0	0	0	0	0	0	1.7868e-05
Acinetobacter baumannii LAC-4	0.000136388	0	0	0	0	0	0	0	0	0	0	0	1.7868e-05
Buttiauxella sp. 3AFRM03	0.000136388	0	0	0	0	0	0	0	0	0	0	0	1.7868e-05
Enterobacter cloacae complex sp. FDA-CDC-AR_0164	0.000136388	0	0	0	0	0	0	0	0	0	0	0	1.7868e-05
Clostridium perfringens	0.000136388	0	0	0	0	0	0	0	0	0	0	0	1.7868e-05
